# Supplementary material for: Phenyl N-(2-methyl­phen­yl)carbamate
Source: Acta Crystallogr Sect E Struct Rep Online. 2009 Jun 20;65(Pt 7):o1629. doi: 10.1107/S1600536809022788 (PMC2969480; doi:10.1107/S1600536809022788)
Supplement: Supplementary file 1 [file e-65-o1629-sup1.cif]

##############################################################################
###                                                                        ###
###        Electronic paper (Acta Crystallographica Section E)             ###
###                                                                        ###
##############################################################################
#                                                                            #
# This CIF contains the data in a paper accepted for publication in Acta     #
# Crystallographica Section E. It conforms to the requirements of Notes      #
# for Authors for Section E, and has been peer reviewed under the auspices   #
# of the IUCr Commission on Journals.                                        #
#                                                                            #
# Full details of the Crystallographic Information File format               #
# are given in the paper "The Crystallographic Information File (CIF):       #
# a New Standard Archive File for Crystallography" by S. R. Hall, F. H.      #
# Allen and I. D. Brown [Acta Cryst. (1991), A47, 655-685].                  #
#                                                                            #
# The current version of the core CIF dictionary is obtainable from          #
# ftp://ftp.iucr.org/pub/cif_core.dic. The current version number is 2.4.    #
#                                                                            #
# Software is freely available for graphical display of the structure(s) in  #
# this CIF.  For information consult the CIF home page http://www.iucr.org/  #
# cif/home.html                                                              #
#                                                                            #
# This file may be used for bona fide research purposes within the           #
# scientific community so long as proper attribution is given to the journal # 
# article from which it was obtained.                                        #
#                                                                            #
##############################################################################
                                             
data_global
_audit_creation_method     ?
_journal_date_recd_electronic     2009-06-13
_journal_date_accepted     2009-06-13
_journal_name_full     'Acta Crystallographica, Section E'
_journal_year     2009
_journal_volume     65
_journal_issue      7
_journal_page_first     o1629
_journal_page_last     o1629
_journal_paper_category     QO
_journal_coeditor_code     HB5008
_publ_contact_author
;
Muhammad Nawaz Tahir
University of Sargodha
Department of Physics
Sargodha
Pakistan
;
_publ_contact_author_email     'dmntahir_uos@yahoo.com'
_publ_contact_author_fax     '0092 48 32 22 121'
_publ_contact_author_phone     '0092 48 92 30 914'
_publ_section_title
;
Phenyl <i>N</i>-(2-methylphenyl)carbamate
;
loop_
    _publ_author_name
    _publ_author_address
    'Durre Shahwar'
;
Department of Chemistry
Government College University
Lahore
Pakistan
;
    'Tahir, M. Nawaz'
;
Department of Physics
University of Sargodha
Sargodha
Pakistan
;
    'Ahmad, Naeem'
;
Department of Chemistry
Government College University
Lahore
Pakistan
;
    'Yasmeen, Asma'
;
Department of Chemistry
Government College University
Lahore
Pakistan
;
    'Saif Ullah'
;
Department of Chemistry
Government College University
Lahore
Pakistan
;
data_I
_audit_creation_method     SHELXL-97
_chemical_name_systematic
;
Phenyl <i>N</>-(2-methylphenyl)carbamate
;
_chemical_name_common     ?
_chemical_formula_moiety     'C14 H13 N O2'
_chemical_formula_sum     'C14 H13 N O2'
_chemical_formula_iupac     'C14 H13 N O2'
_chemical_formula_weight     227.25
_symmetry_cell_setting     orthorhombic
_symmetry_space_group_name_H-M     'P n a 21'
_symmetry_space_group_name_Hall     'P 2c -2n'
loop_
    _symmetry_equiv_pos_site_id
    _symmetry_equiv_pos_as_xyz
    1 x,y,z
    2 -x,-y,1/2+z
    3 1/2-x,1/2+y,1/2+z
    4 1/2+x,1/2-y,z
_cell_length_a     10.5736(9)
_cell_length_b     18.5414(14)
_cell_length_c     5.9681(4)
_cell_angle_alpha     90
_cell_angle_beta     90
_cell_angle_gamma     90
_cell_volume     1170.04(15)
_cell_formula_units_Z     4
_cell_measurement_reflns_used     2241
_cell_measurement_theta_min     2.99
_cell_measurement_theta_max     28.56
_cell_measurement_temperature     296(2)
_exptl_crystal_description     block
_exptl_crystal_colour     colourless
_exptl_crystal_size_max     0.25
_exptl_crystal_size_mid     0.14
_exptl_crystal_size_min     0.14
_exptl_crystal_density_diffrn     1.290
_exptl_crystal_density_meas     ?
_exptl_crystal_density_method     'not measured'
_exptl_crystal_F_000     480
_exptl_absorpt_coefficient_mu     0.087
_exptl_absorpt_correction_type     multi-scan
_exptl_absorpt_process_details     '(SADABS; Bruker, 2005)'
_exptl_absorpt_correction_T_min     0.984
_exptl_absorpt_correction_T_max     0.989
_exptl_special_details
;
;
_diffrn_ambient_temperature     296(2)
_diffrn_radiation_type     MoK\a
_diffrn_radiation_wavelength     0.71073
_diffrn_radiation_source     'fine-focus sealed tube'
_diffrn_radiation_monochromator     graphite
_diffrn_measurement_device_type     'Bruker Kappa APEXII CCD'
_diffrn_measurement_method     \w
_diffrn_detector_area_resol_mean     7.40
_diffrn_reflns_number     6929
_diffrn_reflns_av_R_equivalents     0.0370
_diffrn_reflns_av_sigmaI/netI     0.0401
_diffrn_reflns_theta_min     2.92
_diffrn_reflns_theta_max     28.32
_diffrn_reflns_theta_full     28.32
_diffrn_measured_fraction_theta_max     0.996
_diffrn_measured_fraction_theta_full     0.996
_diffrn_reflns_limit_h_min     -14
_diffrn_reflns_limit_h_max     13
_diffrn_reflns_limit_k_min     -17
_diffrn_reflns_limit_k_max     24
_diffrn_reflns_limit_l_min     -7
_diffrn_reflns_limit_l_max     7
_diffrn_standards_number     0
_diffrn_standards_interval_count     ?
_diffrn_standards_interval_time     ?
_diffrn_standards_decay_%     ?
_refine_special_details
;
Refinement of <i>F</i>^2^ against ALL reflections. The weighted <i>R</i>-factor
<i>wR</i> and goodness of fit <i>S</i> are based on <i>F</i>^2^, conventional
<i>R</i>-factors <i>R</i> are based on <i>F</i>, with <i>F</i> set to zero for
negative <i>F</i>^2^. The threshold expression of <i>F</i>^2^ >
\s(<i>F</i>^2^) is used only for calculating <i>R</i>-factors(gt) <i>etc</i>.
and is not relevant to the choice of reflections for refinement.
<i>R</i>-factors based on <i>F</i>^2^ are statistically about twice as large
as those based on <i>F</i>, and <i>R</i>- factors based on ALL data will be
even larger.
;
_reflns_number_total     1585
_reflns_number_gt     997
_reflns_threshold_expression     I>2\s(I)
_refine_ls_structure_factor_coef     Fsqd
_refine_ls_matrix_type     full
_refine_ls_R_factor_all     0.0799
_refine_ls_R_factor_gt     0.0390
_refine_ls_wR_factor_gt     0.0728
_refine_ls_wR_factor_ref     0.0830
_refine_ls_goodness_of_fit_ref     1.013
_refine_ls_restrained_S_all     1.012
_refine_ls_number_reflns     1585
_refine_ls_number_parameters     158
_refine_ls_number_restraints     1
_refine_ls_hydrogen_treatment     mixed
_refine_ls_weighting_scheme     calc
_refine_ls_weighting_details
                 'calc w=1/[\s^2^(Fo^2^)+(0.0377P)^2^] where P=(Fo^2^+2Fc^2^)/3'
_atom_sites_solution_hydrogens     geom
_atom_sites_solution_primary     direct
_atom_sites_solution_secondary     difmap
_refine_ls_shift/su_max     0.000
_refine_ls_shift/su_mean     0.000
_refine_diff_density_max     0.125
_refine_diff_density_min     -0.152
_refine_ls_extinction_method     none
_refine_ls_extinction_coef     ?
loop_
    _atom_type_symbol
    _atom_type_description
    _atom_type_scat_dispersion_real
    _atom_type_scat_dispersion_imag
    _atom_type_scat_source
    'C' 'C' 0.0033 0.0016
                         'International Tables Vol C Tables 4.2.6.8 and 6.1.1.4'
    'H' 'H' 0.0000 0.0000
                         'International Tables Vol C Tables 4.2.6.8 and 6.1.1.4'
    'N' 'N' 0.0061 0.0033
                         'International Tables Vol C Tables 4.2.6.8 and 6.1.1.4'
    'O' 'O' 0.0106 0.0060
                         'International Tables Vol C Tables 4.2.6.8 and 6.1.1.4'
_computing_data_collection     'APEX2 (Bruker, 2007)'
_computing_cell_refinement     'SAINT (Bruker, 2007)'
_computing_data_reduction     'SAINT (Bruker, 2007)'
_computing_structure_solution     'SHELXS97 (Sheldrick, 2008)'
_computing_structure_refinement     'SHELXL97 (Sheldrick, 2008)'
_computing_molecular_graphics
                              'ORTEP-3 (Farrugia, 1997) and PLATON (Spek, 2009)'
_computing_publication_material
;
WinGx (Farrugia, 1999) and PLATON (Spek, 2009)
;
loop_
    _atom_site_type_symbol
    _atom_site_label
    _atom_site_fract_x
    _atom_site_fract_y
    _atom_site_fract_z
    _atom_site_U_iso_or_equiv
    _atom_site_thermal_displace_type
    _atom_site_calc_flag
    _atom_site_refinement_flags
    _atom_site_occupancy
    O O1 0.27882(15) 0.33744(9) 0.6965(3) 0.0594(6) Uani . . 1.000
    O O2 0.48038(14) 0.30458(9) 0.6133(3) 0.0585(6) Uani . . 1.000
    N N1 0.30983(19) 0.24161(11) 0.4867(3) 0.0547(7) Uani . . 1.000
    C C1 0.31727(19) 0.39161(13) 0.8463(4) 0.0459(8) Uani . . 1.000
    C C2 0.3813(2) 0.37450(12) 1.0394(4) 0.0492(8) Uani . . 1.000
    C C3 0.4089(2) 0.42831(13) 1.1897(4) 0.0550(9) Uani . . 1.000
    C C4 0.3718(2) 0.49827(14) 1.1487(5) 0.0610(9) Uani . . 1.000
    C C5 0.3068(2) 0.51391(15) 0.9561(4) 0.0657(10) Uani . . 1.000
    C C6 0.2797(2) 0.46077(14) 0.8027(4) 0.0580(9) Uani . . 1.000
    C C7 0.3691(2) 0.29463(12) 0.6005(4) 0.0472(8) Uani . . 1.000
    C C8 0.3694(2) 0.19088(12) 0.3442(4) 0.0479(7) Uani . . 1.000
    C C9 0.3097(2) 0.17293(13) 0.1431(4) 0.0508(8) Uani . . 1.000
    C C10 0.3682(3) 0.12288(15) 0.0089(4) 0.0683(10) Uani . . 1.000
    C C11 0.4814(3) 0.09134(15) 0.0662(6) 0.0783(12) Uani . . 1.000
    C C12 0.5378(3) 0.10948(16) 0.2643(6) 0.0746(11) Uani . . 1.000
    C C13 0.4824(2) 0.15870(14) 0.4054(5) 0.0599(9) Uani . . 1.000
    C C14 0.1842(2) 0.20522(15) 0.0812(5) 0.0670(10) Uani . . 1.000
    H H1 0.233(2) 0.2453(13) 0.486(5) 0.0657 Uiso . . 1.000
    H H2 0.40570 0.32718 1.06787 0.0590 Uiso . . 1.000
    H H3 0.45290 0.41743 1.32027 0.0660 Uiso . . 1.000
    H H4 0.39062 0.53459 1.25089 0.0732 Uiso . . 1.000
    H H5 0.28080 0.56101 0.92870 0.0787 Uiso . . 1.000
    H H6 0.23641 0.47170 0.67139 0.0696 Uiso . . 1.000
    H H10 0.33000 0.10987 -0.12545 0.0820 Uiso . . 1.000
    H H11 0.51913 0.05797 -0.02901 0.0938 Uiso . . 1.000
    H H12 0.61432 0.08830 0.30394 0.0895 Uiso . . 1.000
    H H13 0.52051 0.17034 0.54111 0.0718 Uiso . . 1.000
    H H14A 0.12302 0.19369 0.19447 0.1006 Uiso . . 1.000
    H H14B 0.15695 0.18596 -0.06011 0.1006 Uiso . . 1.000
    H H14C 0.19249 0.25665 0.06956 0.1006 Uiso . . 1.000
loop_
    _atom_site_aniso_label
    _atom_site_aniso_U_11
    _atom_site_aniso_U_22
    _atom_site_aniso_U_33
    _atom_site_aniso_U_12
    _atom_site_aniso_U_13
    _atom_site_aniso_U_23
    O1 0.0456(10) 0.0665(11) 0.0662(11) 0.0037(8) -0.0135(9) -0.0153(10)
    O2 0.0448(10) 0.0669(11) 0.0638(10) -0.0087(8) -0.0047(9) -0.0083(9)
    N1 0.0419(11) 0.0632(13) 0.0591(12) -0.0031(11) -0.0084(12) -0.0090(11)
    C1 0.0369(12) 0.0511(14) 0.0497(14) -0.0005(10) -0.0010(11) 0.0007(12)
    C2 0.0439(13) 0.0417(13) 0.0620(15) -0.0029(11) -0.0062(11) 0.0052(12)
    C3 0.0509(15) 0.0604(16) 0.0538(14) -0.0063(12) -0.0084(12) -0.0008(14)
    C4 0.0625(15) 0.0521(15) 0.0683(18) -0.0070(12) 0.0069(14) -0.0096(14)
    C5 0.0692(19) 0.0490(15) 0.079(2) 0.0116(13) 0.0064(15) 0.0095(15)
    C6 0.0577(16) 0.0621(17) 0.0541(16) 0.0100(13) -0.0013(13) 0.0092(14)
    C7 0.0484(14) 0.0513(14) 0.0418(11) -0.0019(12) -0.0080(12) 0.0035(11)
    C8 0.0445(13) 0.0489(13) 0.0503(12) -0.0100(12) -0.0001(12) 0.0023(12)
    C9 0.0479(14) 0.0562(14) 0.0484(14) -0.0180(11) 0.0020(11) 0.0013(13)
    C10 0.0679(19) 0.0809(19) 0.0562(16) -0.0237(16) 0.0076(15) -0.0113(15)
    C11 0.070(2) 0.072(2) 0.093(2) -0.0072(16) 0.0194(18) -0.0196(17)
    C12 0.0536(17) 0.0682(19) 0.102(2) 0.0007(15) 0.0057(17) -0.0014(18)
    C13 0.0509(16) 0.0598(17) 0.0689(16) -0.0023(12) -0.0067(13) 0.0042(14)
    C14 0.0568(15) 0.084(2) 0.0601(14) -0.0133(14) -0.0147(13) 0.0003(15)
_geom_special_details
;
Bond distances, angles <i>etc</i>. have been calculated using the rounded
fractional coordinates. All su's are estimated from the variances of the
(full) variance-covariance matrix. The cell e.s.d.'s are taken into account in
the estimation of distances, angles and torsion angles
;
loop_
    _geom_bond_atom_site_label_1
    _geom_bond_atom_site_label_2
    _geom_bond_site_symmetry_1
    _geom_bond_site_symmetry_2
    _geom_bond_distance
    _geom_bond_publ_flag
    O1 C1 . . 1.405(3) no
    O1 C7 . . 1.367(3) no
    O2 C7 . . 1.194(3) no
    N1 C7 . . 1.349(3) no
    N1 C8 . . 1.416(3) no
    N1 H1 . . 0.82(2) no
    C1 C6 . . 1.367(3) no
    C1 C2 . . 1.374(3) no
    C2 C3 . . 1.373(3) no
    C3 C4 . . 1.377(4) no
    C4 C5 . . 1.370(4) no
    C5 C6 . . 1.375(4) no
    C8 C13 . . 1.385(3) no
    C8 C9 . . 1.396(3) no
    C9 C10 . . 1.373(4) no
    C9 C14 . . 1.502(3) no
    C10 C11 . . 1.375(4) no
    C11 C12 . . 1.366(5) no
    C12 C13 . . 1.373(4) no
    C2 H2 . . 0.9300 no
    C3 H3 . . 0.9300 no
    C4 H4 . . 0.9300 no
    C5 H5 . . 0.9300 no
    C6 H6 . . 0.9300 no
    C10 H10 . . 0.9300 no
    C11 H11 . . 0.9300 no
    C12 H12 . . 0.9300 no
    C13 H13 . . 0.9300 no
    C14 H14A . . 0.9600 no
    C14 H14B . . 0.9600 no
    C14 H14C . . 0.9600 no
loop_
    _geom_angle_atom_site_label_1
    _geom_angle_atom_site_label_2
    _geom_angle_atom_site_label_3
    _geom_angle_site_symmetry_1
    _geom_angle_site_symmetry_2
    _geom_angle_site_symmetry_3
    _geom_angle
    _geom_angle_publ_flag
    C1 O1 C7 . . . 118.67(17) no
    C7 N1 C8 . . . 125.43(19) no
    C8 N1 H1 . . . 119.7(19) no
    C7 N1 H1 . . . 113.9(18) no
    O1 C1 C6 . . . 117.7(2) no
    C2 C1 C6 . . . 121.3(2) no
    O1 C1 C2 . . . 120.8(2) no
    C1 C2 C3 . . . 119.0(2) no
    C2 C3 C4 . . . 120.5(2) no
    C3 C4 C5 . . . 119.4(2) no
    C4 C5 C6 . . . 120.8(2) no
    C1 C6 C5 . . . 119.0(2) no
    O1 C7 N1 . . . 108.04(18) no
    O2 C7 N1 . . . 127.1(2) no
    O1 C7 O2 . . . 124.9(2) no
    C9 C8 C13 . . . 120.9(2) no
    N1 C8 C9 . . . 118.26(19) no
    N1 C8 C13 . . . 120.8(2) no
    C10 C9 C14 . . . 121.6(2) no
    C8 C9 C10 . . . 117.3(2) no
    C8 C9 C14 . . . 121.1(2) no
    C9 C10 C11 . . . 122.3(3) no
    C10 C11 C12 . . . 119.4(3) no
    C11 C12 C13 . . . 120.5(3) no
    C8 C13 C12 . . . 119.5(3) no
    C1 C2 H2 . . . 121.00 no
    C3 C2 H2 . . . 120.00 no
    C2 C3 H3 . . . 120.00 no
    C4 C3 H3 . . . 120.00 no
    C3 C4 H4 . . . 120.00 no
    C5 C4 H4 . . . 120.00 no
    C4 C5 H5 . . . 120.00 no
    C6 C5 H5 . . . 120.00 no
    C1 C6 H6 . . . 121.00 no
    C5 C6 H6 . . . 120.00 no
    C9 C10 H10 . . . 119.00 no
    C11 C10 H10 . . . 119.00 no
    C10 C11 H11 . . . 120.00 no
    C12 C11 H11 . . . 120.00 no
    C11 C12 H12 . . . 120.00 no
    C13 C12 H12 . . . 120.00 no
    C8 C13 H13 . . . 120.00 no
    C12 C13 H13 . . . 120.00 no
    C9 C14 H14A . . . 109.00 no
    C9 C14 H14B . . . 109.00 no
    C9 C14 H14C . . . 109.00 no
    H14A C14 H14B . . . 109.00 no
    H14A C14 H14C . . . 109.00 no
    H14B C14 H14C . . . 109.00 no
loop_
    _geom_torsion_atom_site_label_1
    _geom_torsion_atom_site_label_2
    _geom_torsion_atom_site_label_3
    _geom_torsion_atom_site_label_4
    _geom_torsion_site_symmetry_1
    _geom_torsion_site_symmetry_2
    _geom_torsion_site_symmetry_3
    _geom_torsion_site_symmetry_4
    _geom_torsion
    _geom_torsion_publ_flag
    C7 O1 C1 C2 . . . . -60.4(3) no
    C7 O1 C1 C6 . . . . 124.9(2) no
    C1 O1 C7 O2 . . . . -9.1(3) no
    C1 O1 C7 N1 . . . . 172.51(19) no
    C8 N1 C7 O1 . . . . 172.7(2) no
    C8 N1 C7 O2 . . . . -5.7(4) no
    C7 N1 C8 C9 . . . . -139.0(2) no
    C7 N1 C8 C13 . . . . 42.5(3) no
    O1 C1 C2 C3 . . . . -175.14(19) no
    C6 C1 C2 C3 . . . . -0.7(3) no
    O1 C1 C6 C5 . . . . 174.57(19) no
    C2 C1 C6 C5 . . . . -0.1(3) no
    C1 C2 C3 C4 . . . . 0.7(3) no
    C2 C3 C4 C5 . . . . 0.0(3) no
    C3 C4 C5 C6 . . . . -0.8(3) no
    C4 C5 C6 C1 . . . . 0.8(3) no
    N1 C8 C9 C10 . . . . -179.1(2) no
    N1 C8 C9 C14 . . . . -1.3(3) no
    C13 C8 C9 C10 . . . . -0.6(4) no
    C13 C8 C9 C14 . . . . 177.2(2) no
    N1 C8 C13 C12 . . . . 179.8(2) no
    C9 C8 C13 C12 . . . . 1.3(4) no
    C8 C9 C10 C11 . . . . -0.4(4) no
    C14 C9 C10 C11 . . . . -178.2(3) no
    C9 C10 C11 C12 . . . . 0.7(5) no
    C10 C11 C12 C13 . . . . 0.0(5) no
    C11 C12 C13 C8 . . . . -1.0(4) no
loop_
    _geom_hbond_atom_site_label_D
    _geom_hbond_atom_site_label_H
    _geom_hbond_atom_site_label_A
    _geom_hbond_site_symmetry_A
    _geom_hbond_distance_DH
    _geom_hbond_distance_HA
    _geom_hbond_distance_DA
    _geom_hbond_angle_DHA
    _geom_hbond_publ_flag
    C5 H5 CgB 3_555 0.93 2.95 3.714(3) 140 yes
