# Supplementary material for: Phenyl N-(2-methyl­phen­yl)carbamate
Source: Acta Crystallogr Sect E Struct Rep Online. 2009 Jun 20;65(Pt 7):o1629. doi: 10.1107/S1600536809022788 (PMC2969480; doi:10.1107/S1600536809022788)
Supplement: Supplementary file 2 [file e-65-o1629-Isup2.hkl]

#
# h,k,l, Fc-squared, Fo-squared, sigma(Fo-squared) and status flag
#
data_I
_shelx_title ' RXPH1AKMAL in Pna2(1)'
_shelx_refln_list_code          4
_shelx_F_calc_maximum      105.60
_exptl_crystal_F_000       480.00
_reflns_d_resolution_high  0.7490
 
loop_
 _symmetry_equiv_pos_as_xyz
 'x, y, z'
 '-x, -y, z+1/2'
 'x+1/2, -y+1/2, z'
 '-x+1/2, y+1/2, z+1/2'
 
_cell_length_a    10.5736
_cell_length_b    18.5414
_cell_length_c     5.9681
_cell_angle_alpha  90.000
_cell_angle_beta   90.000
_cell_angle_gamma  90.000
 
_shelx_F_squared_multiplier     1.000
 
loop_
 _refln_index_h
 _refln_index_k
 _refln_index_l
 _refln_F_squared_calc
 _refln_F_squared_meas
 _refln_F_squared_sigma
 _refln_observed_status
   2   0   0     1179.80     1141.28     29.41 o
   4   0   0        5.93        6.67      1.87 o
   6   0   0     1332.18     1451.37     32.10 o
   8   0   0       50.05       45.18      5.91 o
  10   0   0      203.96      209.22     12.73 o
  12   0   0       87.45       91.99     10.72 o
   2   1   0    11150.96    10789.95     91.21 o
   3   1   0     5388.39     5335.16     46.24 o
   4   1   0      490.01      537.47      6.91 o
   5   1   0        0.50       -1.78      1.78 o
   6   1   0       44.47       43.25      8.02 o
   7   1   0      301.75      310.95      8.78 o
   8   1   0        0.16       -1.82      2.30 o
   9   1   0       73.88       64.51     10.66 o
  10   1   0      205.54      214.01      9.12 o
  11   1   0        2.08        1.57      3.61 o
  12   1   0       26.48       23.07      5.31 o
  14   1   0        1.47        0.97      7.02 o
   1   2   0      775.52      746.98      6.94 o
   2   2   0       50.54       41.89      1.38 o
   3   2   0       44.67       42.64      1.72 o
   4   2   0       48.54       52.02      2.45 o
   5   2   0      730.27      762.58     17.68 o
   6   2   0      552.32      582.20     12.27 o
   7   2   0       68.41       62.16      6.51 o
   8   2   0        0.19        5.64      2.57 o
   9   2   0        0.64       -1.41      2.77 o
  10   2   0        4.41       -0.14      3.38 o
  11   2   0        4.27       -2.97      8.08 o
  12   2   0        2.63       -1.75      4.00 o
  13   2   0        0.03       -1.68      6.36 o
  14   2   0        0.10        3.26      7.27 o
   1   3   0      783.40      721.57      5.73 o
   2   3   0      604.95      602.55      6.22 o
   3   3   0      210.72      233.94      3.48 o
   4   3   0       11.53       11.65      1.24 o
   5   3   0        3.57        3.61      3.16 o
   6   3   0       38.30       36.05      3.27 o
   7   3   0       25.11       25.40      7.82 o
   8   3   0       81.91       94.52      8.05 o
   9   3   0        6.78        1.93      2.76 o
  10   3   0        6.54        6.65      3.02 o
  11   3   0        0.00       -3.24      3.24 o
  12   3   0        1.05        3.01      3.89 o
  13   3   0        3.32        2.60      6.60 o
  14   3   0        4.06       -2.98      6.87 o
   0   4   0      822.57      810.54     11.59 o
   1   4   0     1655.04     1602.92     11.30 o
   2   4   0     2573.20     2426.87     18.07 o
   3   4   0       23.79       23.87      1.28 o
   4   4   0       34.26       36.66      2.57 o
   5   4   0      210.61      214.68      5.26 o
   6   4   0        3.44        0.79      1.69 o
   7   4   0       16.76       11.48      2.41 o
   8   4   0       41.44       41.64      3.46 o
   9   4   0      141.88      150.04      6.04 o
  10   4   0        3.05        0.94      2.77 o
  11   4   0        0.79       -1.18      2.85 o
  12   4   0        0.15        0.86      3.47 o
  13   4   0        1.02       -5.45      6.15 o
   1   5   0     3380.88     3255.01     24.65 o
   2   5   0      634.32      669.44      5.96 o
   3   5   0      197.27      203.46      3.20 o
   4   5   0      176.60      182.23      3.96 o
   5   5   0      419.89      422.30      7.76 o
   6   5   0        0.00        1.51      2.09 o
   7   5   0       99.11       98.30      4.47 o
   8   5   0        9.78        7.91      2.52 o
   9   5   0       28.63       26.09      3.50 o
  10   5   0       41.82       36.77      4.17 o
  11   5   0       43.91       41.72      4.60 o
  12   5   0        0.34        0.72      3.64 o
  13   5   0        0.55        0.77      6.69 o
   0   6   0     1301.12     1261.50     17.82 o
   1   6   0      497.52      487.43      5.11 o
   2   6   0      461.75      467.21      5.94 o
   3   6   0       70.62       71.94      2.06 o
   4   6   0       25.52       27.88      2.22 o
   5   6   0      206.60      208.50      5.36 o
   6   6   0       19.46       18.93      2.48 o
   7   6   0       94.34       86.83      5.34 o
   8   6   0      101.85      107.27      4.96 o
   9   6   0      121.08      117.89      5.62 o
  10   6   0        0.07       -0.32      4.22 o
  11   6   0        0.00       -2.87      2.87 o
  12   6   0       22.82       21.43      4.39 o
  13   6   0        0.02       -3.33      6.55 o
   1   7   0      295.34      281.17      4.01 o
   2   7   0       26.68       26.50      1.39 o
   3   7   0      404.02      426.12      6.35 o
   4   7   0      237.04      228.58      5.48 o
   5   7   0        0.03        0.09      1.52 o
   6   7   0      140.50      138.68      5.48 o
   7   7   0       37.04       36.10      3.31 o
   8   7   0        0.30       -2.22      2.22 o
   9   7   0       13.71       17.59      3.30 o
  10   7   0      167.05      162.76      7.36 o
  11   7   0       19.53       19.20      4.39 o
  12   7   0       18.29       21.30      5.74 o
  13   7   0        2.56        9.86      7.47 o
   0   8   0       39.87       42.51      4.01 o
   1   8   0       82.54       80.74      2.90 o
   2   8   0      330.50      338.26     11.62 o
   3   8   0      758.36      770.42      9.87 o
   4   8   0      297.29      302.99      8.38 o
   5   8   0       58.60       59.80      3.38 o
   6   8   0       16.86       20.30      2.57 o
   7   8   0       85.71       83.48      4.47 o
   8   8   0       29.19       29.13      3.50 o
   9   8   0        2.69        6.54      3.06 o
  10   8   0        0.95        3.23      2.93 o
  11   8   0        0.43        0.60      3.31 o
  12   8   0        4.75       12.11      5.35 o
  13   8   0        9.92       11.01      7.98 o
   1   9   0       90.03       91.90      3.18 o
   2   9   0       33.06       36.91      3.02 o
   3   9   0      259.79      274.09      5.12 o
   4   9   0      306.63      329.83      5.96 o
   5   9   0        5.09        7.17      1.80 o
   6   9   0        9.56        7.67      2.28 o
   7   9   0      182.27      184.98      6.33 o
   8   9   0       40.01       48.47      4.10 o
   9   9   0        7.07        2.99      2.94 o
  10   9   0        8.78        9.74      4.36 o
  11   9   0       36.73       42.79      5.04 o
  12   9   0        0.52        7.16      7.26 o
  13   9   0       15.24       27.31      9.44 o
   0  10   0     1068.82     1081.25     25.02 o
   1  10   0        2.71        2.35      1.49 o
   2  10   0      444.99      450.93     10.01 o
   3  10   0       12.07       10.91      2.55 o
   4  10   0      260.71      277.15      5.46 o
   5  10   0       12.76       14.90      2.02 o
   6  10   0      195.69      184.52      9.55 o
   7  10   0        0.89       -2.20      2.20 o
   8  10   0       30.59       38.23      3.94 o
   9  10   0       17.11       12.58      3.44 o
  10  10   0        4.15        3.95      4.85 o
  11  10   0       16.38       17.56      4.36 o
  12  10   0        9.74       13.34      7.58 o
   1  11   0        0.13       -1.09      1.44 o
   2  11   0        0.09       -1.51      1.51 o
   3  11   0       11.78       10.07      4.85 o
   4  11   0       40.32       39.11      5.10 o
   5  11   0        6.89        7.11      4.71 o
   6  11   0      484.99      468.13     10.12 o
   7  11   0        0.02       -2.14      2.14 o
   8  11   0       27.65       27.96      3.75 o
   9  11   0       14.47        9.30      5.34 o
  10  11   0       36.17       41.57      4.87 o
  11  11   0        3.09        3.72      4.69 o
  12  11   0        5.93       14.59      8.30 o
   0  12   0       26.79       25.11      5.74 o
   1  12   0       22.23       23.12      2.33 o
   2  12   0       13.93       11.92      2.80 o
   3  12   0        0.26        2.24      2.56 o
   4  12   0      182.89      184.75      7.19 o
   5  12   0       27.41       24.08      3.05 o
   6  12   0        0.70        5.97      3.66 o
   7  12   0      115.45      110.06      5.55 o
   8  12   0       55.02       47.94      4.43 o
   9  12   0       10.49        4.99      4.81 o
  10  12   0       19.87       18.24      6.19 o
  11  12   0        0.05        7.97      5.18 o
  12  12   0        3.41       10.05      7.80 o
   1  13   0       18.66       17.76      2.24 o
   2  13   0        2.18        4.47      2.41 o
   3  13   0       42.22       41.45      3.95 o
   4  13   0       98.01       94.90      6.36 o
   5  13   0      249.80      272.41     21.68 o
   6  13   0      191.21      200.32      7.12 o
   7  13   0       10.37        6.69      3.01 o
   8  13   0        1.31        1.02      2.89 o
   9  13   0        1.93       -1.55      3.14 o
  10  13   0       12.83       14.82      5.27 o
  11  13   0       28.14       32.82      9.25 o
   0  14   0       99.43      102.47      5.74 o
   1  14   0       10.19        9.67      2.16 o
   2  14   0       64.38       60.59      4.67 o
   3  14   0       33.62       32.47      5.36 o
   4  14   0      108.92      122.69      6.52 o
   5  14   0        3.82        6.51      3.32 o
   6  14   0       11.66       11.95      5.16 o
   7  14   0       69.41       70.55      6.32 o
   8  14   0       43.02       53.26      5.24 o
   9  14   0        2.24        1.35      3.34 o
  10  14   0        1.89        2.90      8.59 o
  11  14   0       15.09       19.38      8.72 o
   1  15   0      375.08      360.79      8.07 o
   2  15   0      121.31      129.83      6.43 o
   3  15   0       10.18       10.24      4.47 o
   4  15   0      169.49      173.66      7.88 o
   5  15   0        0.06        4.41      6.53 o
   6  15   0        0.02        1.54      3.27 o
   7  15   0       30.27       30.53      4.98 o
   8  15   0        2.78        4.41      4.37 o
   9  15   0        2.16        1.17      3.54 o
  10  15   0        0.56        3.01      5.09 o
  11  15   0       10.94        9.47      8.21 o
   0  16   0       77.56       80.18      5.40 o
   1  16   0       15.68       24.99      3.40 o
   2  16   0        0.00        3.90      2.88 o
   3  16   0       73.12       65.75      5.32 o
   4  16   0      202.49      206.33      8.80 o
   5  16   0        5.00        3.81      3.44 o
   6  16   0        1.42       -2.19      3.40 o
   7  16   0       15.00       13.83      4.53 o
   8  16   0       14.99        8.47      4.79 o
   9  16   0        0.07        1.45      4.84 o
  10  16   0        0.30        8.80      7.46 o
   1  17   0        2.37       -3.61      3.61 o
   2  17   0       20.65       18.88      3.98 o
   3  17   0       15.46        9.91      5.01 o
   4  17   0       96.34      105.65      6.94 o
   5  17   0       21.68       26.51      4.63 o
   6  17   0       88.24       80.46      7.58 o
   7  17   0        5.12        3.28      5.30 o
   8  17   0        4.36       -1.19      7.33 o
   9  17   0        1.03        9.24      7.76 o
  10  17   0        5.32       -2.10      7.81 o
   0  18   0        5.39        5.42      4.80 o
   1  18   0       69.95       64.38      4.83 o
   2  18   0       13.59        8.46      4.08 o
   3  18   0       63.60       55.58      5.67 o
   4  18   0        0.62        2.42      3.51 o
   5  18   0        5.45       -1.89      3.64 o
   6  18   0        0.18        0.39      3.58 o
   7  18   0        5.07        2.84      7.78 o
   8  18   0        4.35        1.62      6.80 o
   9  18   0        2.76        2.34      7.47 o
   1  19   0        0.00       -2.38      3.07 o
   2  19   0        0.57        2.02      3.60 o
   3  19   0      121.61      118.54      7.63 o
   4  19   0        0.05       -0.04      3.58 o
   5  19   0        7.00        1.59      6.25 o
   6  19   0       11.05       11.31      4.71 o
   7  19   0        0.00        3.59      4.73 o
   8  19   0        8.42        3.11      7.63 o
   9  19   0        0.60       -0.99      7.73 o
   0  20   0       12.26       12.02      5.35 o
   1  20   0       10.33       10.15      6.74 o
   2  20   0        1.51        2.37      3.72 o
   3  20   0        4.25        6.14      3.88 o
   4  20   0        8.78       13.57      4.61 o
   5  20   0        3.26        4.31      3.95 o
   6  20   0       12.87       16.24      5.23 o
   7  20   0        2.14        9.08      7.39 o
   8  20   0        1.54       -2.61      7.21 o
   1  21   0        2.66        3.60      4.14 o
   2  21   0        0.70       -0.75      3.80 o
   3  21   0       14.67       11.00      4.54 o
   4  21   0        0.26       -1.85      4.04 o
   5  21   0        1.95        0.62      4.84 o
   6  21   0        2.56       -1.13      7.16 o
   7  21   0        0.46       -3.03      7.40 o
   0  22   0       23.56       21.67      7.23 o
   1  22   0       13.49       16.52      4.99 o
   2  22   0        0.01       -0.86      4.16 o
   3  22   0        0.00        1.16      4.20 o
   4  22   0        0.07       -0.96      4.37 o
   5  22   0        0.67        3.33      6.84 o
   6  22   0        3.67        2.94      7.75 o
   1  23   0        0.61        0.71      5.49 o
   2  23   0       12.78       14.07      5.11 o
   3  23   0        0.21        3.43      7.09 o
   4  23   0        2.92        0.24      7.06 o
   5  23   0        9.07       -1.13      7.38 o
   0  24   0       12.47       21.35      8.36 o
   1  24   0        5.16        7.55      5.11 o
   2  24   0        1.44        1.38      7.13 o
   3  24   0        0.38        0.39      7.19 o
   2   0   1      540.21      556.01      6.91 o
   4   0   1      760.08      726.42     15.52 o
   6   0   1     1549.57     1569.39     19.50 o
   8   0   1       60.34       69.77      4.81 o
  10   0   1       20.99       20.15      4.03 o
  12   0   1        4.21        2.20      6.03 o
   0   1   1      534.33      488.45      4.14 o
   1   1   1     2066.15     1981.81     10.92 o
   2   1   1      891.58      886.75      7.20 o
   3   1   1     2950.04     2969.74     18.84 o
   4   1   1     1132.99     1240.81     10.52 o
   5   1   1       66.75       58.80      3.81 o
   6   1   1       54.42       54.50      2.17 o
   7   1   1      111.70      110.39      3.74 o
   8   1   1       47.24       52.16      3.11 o
   9   1   1       28.04       22.24      2.74 o
  10   1   1        0.38        0.32      2.10 o
  11   1   1        7.47        8.96      2.97 o
  12   1   1        2.57        8.71      4.55 o
  13   1   1        0.08        1.06      3.86 o
   1   2   1     2704.53     2620.21     13.53 o
   2   2   1     5804.59     5567.80     31.12 o
   3   2   1      150.19      155.43      2.05 o
   4   2   1     1117.68     1159.17     10.00 o
   5   2   1     1616.12     1654.67     13.91 o
   6   2   1      199.50      191.09      5.28 o
   7   2   1        9.34        7.52      2.24 o
   8   2   1       11.40       10.75      2.28 o
   9   2   1       20.63       18.16      2.62 o
  10   2   1       28.67       22.09      2.92 o
  11   2   1       26.41       23.08      3.41 o
  12   2   1       22.76       23.84      4.47 o
  13   2   1        6.05        5.02      3.41 o
   0   3   1     7572.25     7170.92     51.76 o
   1   3   1     6062.94     5823.07     28.64 o
   2   3   1     3694.32     3637.14     18.37 o
   3   3   1      219.83      230.34      2.67 o
   4   3   1      101.98       96.16      1.99 o
   5   3   1      107.50      103.97      2.41 o
   6   3   1      115.99      118.07      2.99 o
   7   3   1       97.72       98.73      3.84 o
   8   3   1      106.76      107.27      3.70 o
   9   3   1       19.03       15.16      2.28 o
  10   3   1       15.33       12.87      2.49 o
  11   3   1       32.98       32.13      3.33 o
  12   3   1        5.80        7.68      3.19 o
  13   3   1        1.52        1.60      3.31 o
   1   4   1     1403.10     1409.92      7.63 o
   2   4   1     2052.07     2044.52     10.25 o
   3   4   1       51.56       51.47      1.33 o
   4   4   1      108.44      122.44      2.25 o
   5   4   1        9.43       10.36      1.12 o
   6   4   1       50.60       53.15      2.23 o
   7   4   1       21.58       25.42      1.91 o
   8   4   1       18.73       15.03      1.92 o
   9   4   1       67.72       62.40      3.09 o
  10   4   1        1.38       -0.26      1.89 o
  11   4   1        4.11        1.54      2.51 o
  12   4   1       18.24       17.54      3.67 o
  13   4   1        0.74       -3.25      3.25 o
   0   5   1      411.11      412.96      4.39 o
   1   5   1     1541.02     1497.69      8.42 o
   2   5   1     1211.03     1209.89      7.86 o
   3   5   1      136.94      142.35      2.16 o
   4   5   1      601.00      610.57      5.79 o
   5   5   1      128.05      125.12      2.51 o
   6   5   1       69.80       71.66      2.54 o
   7   5   1       23.73       22.44      1.90 o
   8   5   1       42.90       43.24      2.56 o
   9   5   1       34.52       30.67      2.55 o
  10   5   1        4.90        3.79      2.10 o
  11   5   1       23.95       22.70      3.76 o
  12   5   1        6.55        1.88      3.11 o
  13   5   1        5.53        3.93      3.66 o
   1   6   1      194.22      188.66      2.46 o
   2   6   1      157.60      164.09      2.24 o
   3   6   1      234.98      238.71      2.68 o
   4   6   1      631.95      651.19      5.82 o
   5   6   1       14.90       16.10      1.37 o
   6   6   1       83.20       86.66      2.82 o
   7   6   1       76.18       82.59      4.91 o
   8   6   1      124.49      125.88      3.84 o
   9   6   1       69.97       70.96      3.84 o
  10   6   1       54.85       57.71      3.33 o
  11   6   1       30.31       32.62      3.86 o
  12   6   1        5.71        7.56      3.37 o
  13   6   1        4.62        2.15      3.59 o
   0   7   1     1741.85     1719.63     18.31 o
   1   7   1      180.36      183.05      2.46 o
   2   7   1      763.19      760.64      6.16 o
   3   7   1      276.04      287.53      3.27 o
   4   7   1      575.74      604.68      5.67 o
   5   7   1      167.99      165.56      3.51 o
   6   7   1      141.74      138.30      3.51 o
   7   7   1       20.25       20.06      1.99 o
   8   7   1      235.11      231.13      6.00 o
   9   7   1      105.56      108.10      3.89 o
  10   7   1       12.01       12.91      2.48 o
  11   7   1       32.73       35.68      5.66 o
  12   7   1        7.48       10.08      3.50 o
  13   7   1        4.00        6.69      3.91 o
   1   8   1      244.66      254.51      3.52 o
   2   8   1     1135.63     1172.73      8.48 o
   3   8   1     1180.23     1154.34      9.43 o
   4   8   1        3.59        3.42      1.09 o
   5   8   1      109.64      121.90      3.19 o
   6   8   1      169.48      170.78      3.93 o
   7   8   1      285.15      300.87      5.55 o
   8   8   1       42.29       39.43      2.86 o
   9   8   1       81.82       89.48      3.76 o
  10   8   1      119.74      121.85      5.56 o
  11   8   1       14.24       12.18      3.31 o
  12   8   1        4.82        7.38      3.57 o
  13   8   1        7.79        9.45      4.23 o
   0   9   1      234.87      245.75      4.82 o
   1   9   1      506.00      540.60      5.53 o
   2   9   1      398.77      395.72      4.96 o
   3   9   1      209.36      227.28      3.71 o
   4   9   1      233.66      248.44      4.39 o
   5   9   1      150.39      153.44      3.61 o
   6   9   1       72.63       70.63      2.83 o
   7   9   1       13.48       11.47      2.09 o
   8   9   1      236.52      233.34      5.34 o
   9   9   1       85.18       90.53      4.81 o
  10   9   1       33.32       33.49      4.75 o
  11   9   1       12.23       10.31      3.49 o
  12   9   1        7.48        9.17      3.78 o
  13   9   1        6.25        8.22      4.95 o
   1  10   1        2.14        1.50      1.09 o
   2  10   1       21.91       22.11      1.74 o
   3  10   1       30.99       33.20      1.92 o
   4  10   1       66.81       68.80      2.63 o
   5  10   1      145.94      151.84      3.74 o
   6  10   1      122.71      121.91      4.58 o
   7  10   1       19.79       19.58      2.21 o
   8  10   1       85.14       88.53      4.37 o
   9  10   1        7.88        8.93      2.29 o
  10  10   1       21.78       18.81      3.17 o
  11  10   1        5.29        5.64      3.33 o
  12  10   1       37.69       40.93      4.78 o
   0  11   1      181.50      201.77      6.27 o
   1  11   1       12.95       14.67      1.61 o
   2  11   1      150.20      158.59      6.53 o
   3  11   1        3.87        5.31      1.68 o
   4  11   1        8.09        9.84      2.66 o
   5  11   1       68.65       68.61      3.09 o
   6  11   1       30.49       27.66      2.32 o
   7  11   1       37.12       39.43      3.26 o
   8  11   1        7.70        9.49      2.21 o
   9  11   1        0.75        2.75      2.20 o
  10  11   1       24.22       27.12      3.89 o
  11  11   1       15.54       16.03      3.86 o
  12  11   1       12.03        8.41      4.04 o
   1  12   1      350.56      345.26      6.19 o
   2  12   1      181.72      179.49      4.20 o
   3  12   1       33.80       31.69      2.48 o
   4  12   1        1.16        0.95      2.16 o
   5  12   1       48.54       48.99      2.87 o
   6  12   1        4.42        5.22      1.81 o
   7  12   1        2.07        0.09      1.77 o
   8  12   1       21.12       23.49      2.69 o
   9  12   1        1.85       -0.75      2.39 o
  10  12   1        3.03        7.07      3.19 o
  11  12   1        4.90        7.73      3.66 o
  12  12   1       10.14        9.67      4.19 o
   0  13   1       91.87       78.02      4.09 o
   1  13   1      137.60      144.73      3.73 o
   2  13   1      102.70      108.84      4.61 o
   3  13   1       49.25       50.18      3.28 o
   4  13   1        7.30        4.08      1.92 o
   5  13   1       46.21       50.45      3.01 o
   6  13   1       14.95       15.70      2.42 o
   7  13   1       25.72       25.93      2.65 o
   8  13   1        6.13        5.91      2.26 o
   9  13   1        0.91       -0.47      2.51 o
  10  13   1        1.50        0.50      3.06 o
  11  13   1        6.11       -0.26      3.57 o
   1  14   1        9.96       14.48      1.86 o
   2  14   1       26.29       24.42      2.21 o
   3  14   1       75.22       67.94      4.26 o
   4  14   1       15.69       14.88      3.53 o
   5  14   1       21.90       24.43      2.90 o
   6  14   1       17.48       18.41      2.57 o
   7  14   1       27.17       29.13      3.10 o
   8  14   1        1.80        2.86      2.73 o
   9  14   1        0.55       -2.63      2.79 o
  10  14   1        0.58        0.11      3.19 o
  11  14   1        2.53        7.82      3.92 o
   0  15   1       47.06       44.91      4.42 o
   1  15   1       93.61       86.41      3.66 o
   2  15   1       23.72       27.19      2.32 o
   3  15   1       34.26       30.88      2.88 o
   4  15   1       23.41       22.23      2.83 o
   5  15   1        1.57       -0.24      2.02 o
   6  15   1        1.61        1.59      2.16 o
   7  15   1       33.22       38.43      3.38 o
   8  15   1        4.17        5.02      3.01 o
   9  15   1       17.56       17.81      3.80 o
  10  15   1        2.07        0.71      3.49 o
  11  15   1        0.54        4.03      4.61 o
   1  16   1       41.67       45.95      2.76 o
   2  16   1      104.29       97.36      3.62 o
   3  16   1       37.83       46.76      3.48 o
   4  16   1       19.95       19.89      3.12 o
   5  16   1       55.35       64.87      5.26 o
   6  16   1       41.35       49.21      4.16 o
   7  16   1       51.86       59.17      4.52 o
   8  16   1       22.73       17.45      3.54 o
   9  16   1        0.31        1.29      3.29 o
  10  16   1        9.53       10.49      5.60 o
   0  17   1       91.61       80.72      4.89 o
   1  17   1       47.77       47.89      3.08 o
   2  17   1      109.43      112.30      3.99 o
   3  17   1       28.46       28.18      4.36 o
   4  17   1       18.03       12.94      4.14 o
   5  17   1        8.32        8.59      2.67 o
   6  17   1       32.65       32.42      3.64 o
   7  17   1        1.25        1.45      3.97 o
   8  17   1       13.06       14.00      4.69 o
   9  17   1       13.20       14.01      3.87 o
  10  17   1        3.18        7.00      4.61 o
   1  18   1       35.21       38.35      2.83 o
   2  18   1       37.34       34.55      3.16 o
   3  18   1        0.50       -1.83      2.26 o
   4  18   1       10.60       13.79      4.60 o
   5  18   1       32.52       36.84      3.65 o
   6  18   1        3.73        1.63      3.23 o
   7  18   1        4.19        5.52      3.73 o
   8  18   1        1.50       -3.60      3.60 o
   9  18   1        9.86       15.17      5.60 o
   0  19   1       45.80       45.56      5.19 o
   1  19   1       17.94       20.81      2.84 o
   2  19   1        1.85        5.65      2.43 o
   3  19   1        6.10        5.77      3.26 o
   4  19   1       26.45       27.25      3.50 o
   5  19   1        4.99        3.98      3.32 o
   6  19   1        0.52        2.56      5.36 o
   7  19   1        3.55        0.66      3.80 o
   8  19   1        5.80        0.77      4.67 o
   1  20   1        0.30       -1.64      2.49 o
   2  20   1       41.63       47.43      5.29 o
   3  20   1       38.31       34.08      3.59 o
   4  20   1        2.98        4.25      3.38 o
   5  20   1        5.14        2.24      3.26 o
   6  20   1        5.28        4.62      3.84 o
   7  20   1        2.13       -0.32      5.56 o
   8  20   1        0.93       -6.07      6.27 o
   0  21   1       55.28       61.97      6.49 o
   1  21   1        7.15        6.98      3.01 o
   2  21   1        1.05       -2.81      3.14 o
   3  21   1        7.18        4.41      3.59 o
   4  21   1        1.19       -1.03      3.35 o
   5  21   1        8.34        8.80      4.79 o
   6  21   1        2.47       -2.21      4.54 o
   7  21   1        1.49       -0.69      5.02 o
   1  22   1        4.86        3.78      4.44 o
   2  22   1       10.15        9.83      4.85 o
   3  22   1        3.86        6.41      4.72 o
   4  22   1        3.09        0.18      4.55 o
   5  22   1        2.77        6.17      4.84 o
   6  22   1        0.30        5.35      5.26 o
   0  23   1        4.11        7.08      6.42 o
   1  23   1        2.98        5.90      4.65 o
   2  23   1        5.76       10.03      5.21 o
   3  23   1        3.80       -2.96      4.51 o
   4  23   1        3.22        3.34      4.84 o
   1  24   1        4.01        7.01      6.93 o
   2  24   1        1.57        2.67      4.97 o
   0   0   2     3182.50     3071.04     53.70 o
   2   0   2      170.06      179.44      4.40 o
   4   0   2      150.69      150.28      4.60 o
   6   0   2      452.52      452.10      8.06 o
   8   0   2       53.83       52.55     11.03 o
  10   0   2       32.47       33.36      7.24 o
  12   0   2        3.79        0.96      6.13 o
   1   1   2      726.88      731.48      4.72 o
   2   1   2      284.04      265.97      3.66 o
   3   1   2       14.16       14.79      1.21 o
   4   1   2      248.76      265.13      4.44 o
   5   1   2      421.11      437.40      5.53 o
   6   1   2       55.50       58.00      2.12 o
   7   1   2       92.11       86.23      2.80 o
   8   1   2       85.16       83.12      5.76 o
   9   1   2       54.25       58.40      3.56 o
  10   1   2       53.88       60.01      5.91 o
  11   1   2       16.55       21.93      4.86 o
  12   1   2       12.22        6.56      3.78 o
  13   1   2        8.51       12.75      5.69 o
   0   2   2     2111.54     1988.01     17.18 o
   1   2   2     1229.83     1202.40      7.35 o
   2   2   2      399.92      387.03      3.41 o
   3   2   2      468.02      474.71      4.45 o
   4   2   2      397.68      394.73      5.81 o
   5   2   2      255.57      241.35      3.44 o
   6   2   2       77.23       80.48      2.68 o
   7   2   2      215.09      206.09      4.04 o
   8   2   2       63.24       64.34      3.01 o
   9   2   2      119.60      113.98      4.12 o
  10   2   2       23.29       12.28      3.29 o
  11   2   2       15.21       22.21      4.02 o
  12   2   2        0.85        1.62      3.04 o
  13   2   2        3.89        4.30      4.19 o
   1   3   2     1389.76     1389.85      7.03 o
   2   3   2       64.48       65.15      1.31 o
   3   3   2       50.67       49.03      1.35 o
   4   3   2      339.66      345.86      3.85 o
   5   3   2      433.20      419.50      4.50 o
   6   3   2       99.68       92.96      2.48 o
   7   3   2       46.92       45.65      2.06 o
   8   3   2       84.08       81.30      3.31 o
   9   3   2       83.78       74.85      3.55 o
  10   3   2       44.94       54.55      4.01 o
  11   3   2       23.42       24.08      3.61 o
  12   3   2        1.71        4.41      3.16 o
  13   3   2        5.39        1.65      4.06 o
   0   4   2      308.82      297.58      3.16 o
   1   4   2      279.45      271.30      2.46 o
   2   4   2      653.70      673.42      4.76 o
   3   4   2      528.79      531.46      5.24 o
   4   4   2      382.36      403.13      4.30 o
   5   4   2       41.40       39.94      1.54 o
   6   4   2      108.77      111.22      2.54 o
   7   4   2        5.17        4.77      1.32 o
   8   4   2      279.05      284.25      5.33 o
   9   4   2      265.44      266.75      5.50 o
  10   4   2       11.19        8.11      2.81 o
  11   4   2       32.74       28.03      4.87 o
  12   4   2        2.43       -2.98      2.98 o
  13   4   2        1.97        3.20      4.21 o
   1   5   2     1859.07     1845.90     11.79 o
   2   5   2      127.08      129.02      1.98 o
   3   5   2      137.07      149.14      2.42 o
   4   5   2      492.67      524.17      5.47 o
   5   5   2       73.47       68.36      1.95 o
   6   5   2      149.62      152.65      3.67 o
   7   5   2      345.63      335.71      5.03 o
   8   5   2       25.19       22.90      2.17 o
   9   5   2        9.68        7.00      2.34 o
  10   5   2       10.08        4.12      3.32 o
  11   5   2       17.17       16.37      3.34 o
  12   5   2        2.35       -2.28      3.36 o
  13   5   2        1.26       -3.94      3.94 o
   0   6   2      463.85      464.61      6.88 o
   1   6   2      136.46      142.57      2.20 o
   2   6   2     1053.81     1104.07      7.75 o
   3   6   2      530.97      577.02      6.72 o
   4   6   2       29.98       31.04      1.33 o
   5   6   2       20.34       23.72      1.36 o
   6   6   2       11.95       10.98      1.33 o
   7   6   2       14.18       18.42      1.90 o
   8   6   2       38.42       32.04      3.23 o
   9   6   2       97.80      101.11      8.67 o
  10   6   2        0.87        2.60      2.59 o
  11   6   2        2.48       -1.31      2.83 o
  12   6   2        7.84        6.91      3.96 o
  13   6   2        0.98        3.95      4.41 o
   1   7   2       85.90       79.96      1.69 o
   2   7   2      880.00      931.31      6.53 o
   3   7   2      100.38       90.28      1.91 o
   4   7   2      373.78      391.45      5.28 o
   5   7   2        6.17        5.78      1.11 o
   6   7   2      224.53      214.16      3.70 o
   7   7   2       20.82       21.63      2.02 o
   8   7   2       11.81       12.80      2.03 o
   9   7   2       14.52       16.27      3.28 o
  10   7   2       61.10       61.48      4.48 o
  11   7   2       21.78       20.66      3.74 o
  12   7   2       12.14       11.70      6.31 o
  13   7   2        2.27       -1.67      4.24 o
   0   8   2     1251.82     1338.02     13.74 o
   1   8   2       72.88       77.35      1.91 o
   2   8   2      353.43      374.04      3.93 o
   3   8   2      269.72      260.90      3.21 o
   4   8   2      365.88      361.87      4.40 o
   5   8   2       33.09       37.48      1.64 o
   6   8   2       82.08       78.85      2.50 o
   7   8   2       82.39       86.02      3.14 o
   8   8   2      119.71      114.09      3.79 o
   9   8   2        5.37        6.89      2.64 o
  10   8   2       44.04       46.07      4.12 o
  11   8   2        2.52        5.96      3.05 o
  12   8   2        9.36       13.35      4.55 o
   1   9   2       70.16       72.04      2.39 o
   2   9   2      160.38      169.68      2.70 o
   3   9   2      100.82       93.64      2.25 o
   4   9   2       81.67       83.01      2.21 o
   5   9   2       65.85       64.67      2.61 o
   6   9   2       91.69       88.66      2.84 o
   7   9   2       64.31       61.45      2.71 o
   8   9   2        6.34        7.10      2.18 o
   9   9   2       21.33       21.24      3.25 o
  10   9   2       11.76        5.57      2.92 o
  11   9   2       14.26       10.60      4.04 o
  12   9   2        5.84        2.06      4.27 o
   0  10   2      265.80      267.62      4.89 o
   1  10   2       46.68       46.60      1.68 o
   2  10   2      328.31      328.95      4.16 o
   3  10   2       27.75       30.20      1.62 o
   4  10   2       55.57       59.46      2.43 o
   5  10   2       51.54       49.05      2.51 o
   6  10   2       57.67       57.40      2.60 o
   7  10   2       87.57       88.76      3.04 o
   8  10   2       74.47       82.86      6.97 o
   9  10   2        2.58        3.13      2.64 o
  10  10   2        2.39        4.59      3.02 o
  11  10   2        0.05       -0.55      4.25 o
  12  10   2        0.09       -3.54      3.80 o
   1  11   2       18.17       20.82      1.36 o
   2  11   2       45.77       47.30      2.12 o
   3  11   2       48.23       47.44      2.86 o
   4  11   2      324.81      325.67      9.67 o
   5  11   2       92.59       94.79      3.69 o
   6  11   2       59.78       67.74      4.07 o
   7  11   2       12.78       12.90      2.64 o
   8  11   2       41.68       40.96      4.47 o
   9  11   2        7.33        6.68      2.96 o
  10  11   2       70.06       71.65      4.99 o
  11  11   2       16.62       13.83      4.46 o
  12  11   2        4.48       -1.36      4.28 o
   0  12   2       28.52       28.50      2.45 o
   1  12   2       18.27       21.56      1.61 o
   2  12   2       82.01       77.91      4.16 o
   3  12   2       31.92       26.72      2.30 o
   4  12   2      142.85      139.93      4.10 o
   5  12   2       10.88        7.64      1.95 o
   6  12   2       34.48       31.67      2.71 o
   7  12   2       22.85       22.75      3.10 o
   8  12   2       44.86       45.41      3.91 o
   9  12   2       39.10       35.58      3.95 o
  10  12   2        0.09        1.58      3.61 o
  11  12   2        0.32        1.11      3.92 o
   1  13   2      111.04      119.46      3.04 o
   2  13   2       27.29       29.09      2.23 o
   3  13   2       20.24       16.42      2.09 o
   4  13   2       45.71       49.07      2.86 o
   5  13   2        3.45        3.14      1.93 o
   6  13   2       64.55       67.84      4.08 o
   7  13   2       41.81       44.15      3.82 o
   8  13   2        5.57        3.19      2.73 o
   9  13   2        2.64        0.29      2.80 o
  10  13   2        6.70        3.58      3.86 o
  11  13   2        2.13        0.13      4.05 o
   0  14   2      172.98      157.84      5.79 o
   1  14   2       84.26       77.96      4.27 o
   2  14   2       18.59       20.20      2.57 o
   3  14   2       76.50       74.55      3.26 o
   4  14   2       76.31       72.08      3.73 o
   5  14   2       21.73       21.18      2.59 o
   6  14   2        2.25        1.18      2.44 o
   7  14   2        1.20        0.65      2.55 o
   8  14   2        4.21        4.78      2.95 o
   9  14   2       21.37       20.87      4.37 o
  10  14   2        1.28       -1.53      3.76 o
  11  14   2        8.20       19.19      5.18 o
   1  15   2      163.12      158.57      4.39 o
   2  15   2       65.70       65.76      3.11 o
   3  15   2      107.82      101.11      3.83 o
   4  15   2       14.65       12.15      2.46 o
   5  15   2       43.82       38.23      3.91 o
   6  15   2        3.05        4.40      2.55 o
   7  15   2       22.69       20.16      3.39 o
   8  15   2        3.40       -2.01      3.17 o
   9  15   2       10.77       16.84      4.42 o
  10  15   2        0.15       -3.61      3.61 o
   0  16   2       44.12       50.30      4.98 o
   1  16   2       85.91       79.90      3.41 o
   2  16   2       61.09       59.81      3.12 o
   3  16   2        5.61        7.38      2.14 o
   4  16   2        0.54       -0.28      3.88 o
   5  16   2       12.51       16.57      3.79 o
   6  16   2        0.48        0.31      2.90 o
   7  16   2        2.79        4.01      3.44 o
   8  16   2        1.67       -0.98      3.44 o
   9  16   2        4.49        2.29      3.87 o
  10  16   2        2.07        1.48      4.17 o
   1  17   2        1.68        4.82      2.02 o
   2  17   2        3.72        4.83      2.03 o
   3  17   2       30.67       34.63      3.23 o
   4  17   2       23.89       24.48      4.13 o
   5  17   2       23.99       17.98      3.95 o
   6  17   2        7.70        9.69      4.31 o
   7  17   2        0.26       -1.96      3.89 o
   8  17   2        2.92        2.90      6.57 o
   9  17   2        1.62        3.74      3.90 o
   0  18   2       24.84       31.76      4.93 o
   1  18   2        5.97        4.28      2.36 o
   2  18   2       30.22       36.55      3.33 o
   3  18   2        2.25        3.57      3.80 o
   4  18   2       36.32       35.09      4.76 o
   5  18   2        5.77        2.43      5.99 o
   6  18   2        4.93        0.09      3.82 o
   7  18   2        0.85       -0.28      8.69 o
   8  18   2        2.59        3.89      8.23 o
   1  19   2        2.84       10.75      3.40 o
   2  19   2       17.22       16.24      3.77 o
   3  19   2        0.42       -2.83      2.83 o
   4  19   2       16.59       14.79      4.10 o
   5  19   2        3.96       -1.90      6.19 o
   6  19   2        6.21        2.91      5.31 o
   7  19   2        1.26        2.00      5.61 o
   8  19   2        7.03        8.07      5.11 o
   0  20   2        2.00        1.79      5.07 o
   1  20   2        5.02        4.50      4.83 o
   2  20   2        2.80        3.22      3.25 o
   3  20   2        3.01        2.71      3.52 o
   4  20   2        7.15        4.57      3.76 o
   5  20   2        6.53        5.89      4.24 o
   6  20   2        0.25       -7.95     11.59 o
   7  20   2        2.76       -1.84     11.55 o
   1  21   2        0.93        2.46      5.72 o
   2  21   2        3.20        0.96      5.85 o
   3  21   2        5.02        8.54      4.73 o
   4  21   2        3.88        6.22      4.47 o
   5  21   2        1.64       12.83      4.54 o
   6  21   2        3.64       -5.63      8.13 o
   0  22   2        0.09       -1.18      6.27 o
   1  22   2        6.02        5.75      4.74 o
   2  22   2        2.72        4.76      4.45 o
   3  22   2        0.44        5.00      4.74 o
   4  22   2        2.30        8.04      6.11 o
   5  22   2        0.86       -3.10      5.61 o
   1  23   2        2.95        3.37      4.81 o
   2  23   2        6.13        6.14      5.71 o
   3  23   2        3.54        2.60      4.81 o
   2   0   3        0.28       -0.76      0.76 o
   4   0   3      217.71      232.33      3.97 o
   6   0   3      154.20      144.79      4.07 o
   8   0   3       33.23       39.21      6.72 o
  10   0   3      190.65      202.25     13.60 o
  12   0   3       21.93       27.98      8.48 o
   0   1   3      316.74      325.66      5.97 o
   1   1   3       99.00       91.91      2.36 o
   2   1   3      692.49      700.66      5.07 o
   3   1   3      225.64      225.02      3.10 o
   4   1   3       29.42       28.83      1.21 o
   5   1   3       49.51       52.18      2.14 o
   6   1   3       12.54       14.92      1.27 o
   7   1   3      137.99      151.40      8.89 o
   8   1   3      291.69      279.77      7.75 o
   9   1   3        1.74       -0.18      3.61 o
  10   1   3       32.09       37.37     10.47 o
  11   1   3        9.36        8.31      4.27 o
  12   1   3       17.78       17.13      6.63 o
  13   1   3        6.56        9.93      4.42 o
   1   2   3      269.95      259.60      4.99 o
   2   2   3      219.98      224.81      3.07 o
   3   2   3      184.07      189.21      2.56 o
   4   2   3      116.92      117.24      2.19 o
   5   2   3       88.06       91.23      2.00 o
   6   2   3       93.92       96.05      2.35 o
   7   2   3      114.30      118.63      4.66 o
   8   2   3       25.10       26.15      3.33 o
   9   2   3       11.19       13.81      3.17 o
  10   2   3       76.62       62.28      6.18 o
  11   2   3       13.81       14.54      3.91 o
  12   2   3       12.60       13.02      4.27 o
  13   2   3        0.07        2.98      4.19 o
   0   3   3       52.66       53.94      1.64 o
   1   3   3      342.71      337.79      3.47 o
   2   3   3       70.02       72.17      1.50 o
   3   3   3      133.93      143.43      3.16 o
   4   3   3       10.53        8.88      1.08 o
   5   3   3       58.03       58.63      1.82 o
   6   3   3        3.54        3.89      1.03 o
   7   3   3      113.34      114.31      4.01 o
   8   3   3      105.43      110.40      6.00 o
   9   3   3       28.97       28.53      3.16 o
  10   3   3        0.47       -1.39      2.84 o
  11   3   3       23.63       22.72      4.29 o
  12   3   3        8.57        2.70      5.43 o
   1   4   3      554.76      556.09      4.70 o
   2   4   3      421.16      410.73      3.73 o
   3   4   3      113.95      112.99      1.99 o
   4   4   3       15.64       17.49      1.41 o
   5   4   3      266.69      251.22      3.42 o
   6   4   3       39.54       39.55      1.76 o
   7   4   3      193.65      190.01      4.98 o
   8   4   3       30.23       38.72      3.06 o
   9   4   3       12.38        9.73      2.59 o
  10   4   3       90.17       89.50      5.66 o
  11   4   3       11.96        7.73      3.59 o
  12   4   3        4.70        2.16      3.84 o
   0   5   3     1259.20     1339.28     23.94 o
   1   5   3      284.13      281.83      3.13 o
   2   5   3      180.52      172.58      2.09 o
   3   5   3       57.10       58.59      1.58 o
   4   5   3        7.42        7.51      1.26 o
   5   5   3       95.96       93.02      2.26 o
   6   5   3       30.34       28.61      1.63 o
   7   5   3      138.58      130.49      6.33 o
   8   5   3       38.14       43.72      3.16 o
   9   5   3       39.30       28.61      8.41 o
  10   5   3       12.25       13.14      3.52 o
  11   5   3        7.31        2.69      3.59 o
  12   5   3        6.41        2.80      3.76 o
   1   6   3      182.95      177.67      2.31 o
   2   6   3      177.02      176.71      2.44 o
   3   6   3       65.87       68.44      1.62 o
   4   6   3       54.21       56.76      1.73 o
   5   6   3      154.23      151.25      3.02 o
   6   6   3       64.73       65.87      3.17 o
   7   6   3       80.05       82.36      4.79 o
   8   6   3       33.37       30.94      2.90 o
   9   6   3       33.55       23.89      6.91 o
  10   6   3        0.58       -0.15      2.89 o
  11   6   3       18.29       19.55      5.27 o
  12   6   3        2.52        2.12      4.20 o
   0   7   3       98.79      101.38      3.07 o
   1   7   3      195.76      186.93      2.62 o
   2   7   3      186.36      183.51      3.20 o
   3   7   3       79.81       78.39      1.81 o
   4   7   3       54.29       55.41      1.77 o
   5   7   3       48.93       46.40      1.80 o
   6   7   3       28.25       26.20      2.34 o
   7   7   3       23.92       19.52      2.43 o
   8   7   3       37.44       42.34      3.12 o
   9   7   3       32.97       26.60      4.10 o
  10   7   3        0.83       -1.73      2.96 o
  11   7   3        2.54        4.30      3.60 o
  12   7   3        0.75       -0.30      3.85 o
   1   8   3       25.45       25.77      1.65 o
   2   8   3      114.50      112.23      2.10 o
   3   8   3       42.89       45.67      1.53 o
   4   8   3       69.25       69.42      1.92 o
   5   8   3        1.16        1.05      1.18 o
   6   8   3       24.62       23.36      2.30 o
   7   8   3        9.69        8.81      2.36 o
   8   8   3       53.72       46.89      3.62 o
   9   8   3       24.62       24.09      4.76 o
  10   8   3        8.41        6.33      3.42 o
  11   8   3        3.81        4.92      3.81 o
  12   8   3        3.98       12.32      4.55 o
   0   9   3      337.90      325.27      7.26 o
   1   9   3      151.62      143.09      3.06 o
   2   9   3       19.08       20.88      1.25 o
   3   9   3       55.51       53.69      2.10 o
   4   9   3       18.07       17.52      1.46 o
   5   9   3       19.03       16.68      1.70 o
   6   9   3       33.74       37.94      2.65 o
   7   9   3       15.16       14.83      2.31 o
   8   9   3       15.18       15.63      3.37 o
   9   9   3        0.70       -2.71      2.71 o
  10   9   3        1.08        3.39      3.41 o
  11   9   3        0.66        2.81      3.75 o
  12   9   3        4.24       10.18      4.80 o
   1  10   3      126.50      119.48      3.39 o
   2  10   3       70.42       68.89      2.04 o
   3  10   3       39.34       38.74      1.83 o
   4  10   3       67.48       64.11      2.42 o
   5  10   3      164.26      166.50      4.28 o
   6  10   3       28.55       25.15      2.78 o
   7  10   3       12.83       12.77      3.01 o
   8  10   3        3.92        1.80      2.88 o
   9  10   3        1.91        3.03      3.25 o
  10  10   3        2.68        1.94      3.50 o
  11  10   3        3.01        1.37      3.70 o
   0  11   3      178.36      173.82      6.44 o
   1  11   3       27.31       30.23      1.72 o
   2  11   3      125.40      125.25      2.72 o
   3  11   3       71.25       73.80      2.68 o
   4  11   3      142.34      134.60      4.33 o
   5  11   3       42.77       38.48      4.26 o
   6  11   3       15.24       11.99      2.68 o
   7  11   3       19.06       12.31      3.20 o
   8  11   3       24.72       26.38      3.92 o
   9  11   3        2.02       -0.38      3.23 o
  10  11   3        1.48        3.05      3.58 o
  11  11   3        9.87        3.37      4.29 o
   1  12   3       13.09       13.71      1.82 o
   2  12   3      187.97      184.71      4.33 o
   3  12   3      107.17      106.55      4.04 o
   4  12   3        9.91        9.11      2.09 o
   5  12   3       14.59       11.48      2.41 o
   6  12   3       89.98       92.98      5.28 o
   7  12   3        5.89        4.33      2.97 o
   8  12   3       23.22       26.75      3.96 o
   9  12   3        1.10       -0.28      3.12 o
  10  12   3        0.62        4.65      3.82 o
  11  12   3        0.36       -1.63      3.88 o
   0  13   3      180.46      172.13      6.05 o
   1  13   3       84.12       85.17      3.29 o
   2  13   3       34.41       36.80      2.83 o
   3  13   3       88.88       80.27      3.79 o
   4  13   3       17.58       17.54      2.46 o
   5  13   3        5.37        3.54      2.64 o
   6  13   3       46.11       38.49      4.39 o
   7  13   3        8.44       11.49      3.36 o
   8  13   3       10.65       12.66      3.68 o
   9  13   3        7.57        2.76      3.53 o
  10  13   3        7.31       10.65      4.25 o
   1  14   3        2.95       -0.42      2.19 o
   2  14   3       43.47       37.44      3.62 o
   3  14   3       53.02       46.80      3.94 o
   4  14   3      102.71       92.34      5.57 o
   5  14   3        4.18        2.95      2.72 o
   6  14   3       74.35       81.91      6.21 o
   7  14   3        1.50       -1.33      7.27 o
   8  14   3        2.01        5.07      3.32 o
   9  14   3        0.56        1.11      4.23 o
  10  14   3        5.31       -0.78      3.99 o
   0  15   3        3.07        4.35      3.49 o
   1  15   3       43.26       42.92      3.74 o
   2  15   3       50.38       45.49      3.88 o
   3  15   3        7.92        3.60      3.24 o
   4  15   3       85.84       90.28      5.67 o
   5  15   3        8.93        6.48      3.39 o
   6  15   3       17.63       20.17      3.66 o
   7  15   3        4.16       -1.45      6.24 o
   8  15   3       19.21       20.99      4.33 o
   9  15   3        1.31        2.87      3.72 o
   1  16   3       15.50       20.67      4.45 o
   2  16   3        7.71        4.28      3.24 o
   3  16   3       28.49       31.78      3.72 o
   4  16   3        3.89        4.12      3.27 o
   5  16   3        5.61        4.51      3.61 o
   6  16   3       42.69       42.30      5.27 o
   7  16   3        7.38       -1.44      4.96 o
   8  16   3        2.66        4.93      3.70 o
   9  16   3        6.61        7.05      4.26 o
   0  17   3        7.29        4.58      3.81 o
   1  17   3        7.54        5.11      2.70 o
   2  17   3        6.30        4.52      2.85 o
   3  17   3       18.56       25.59      4.85 o
   4  17   3       27.10       23.52      4.12 o
   5  17   3        8.82        8.96      3.88 o
   6  17   3        6.44        2.00      3.63 o
   7  17   3        6.02       -0.57      8.29 o
   8  17   3        7.37        4.52      8.27 o
   1  18   3        9.50       10.05      3.02 o
   2  18   3       29.53       31.47      3.90 o
   3  18   3        0.25        3.58      3.01 o
   4  18   3        2.91        3.34      3.52 o
   5  18   3        9.85       10.71      3.95 o
   6  18   3        6.60        3.50      3.89 o
   7  18   3        8.80        6.69      7.59 o
   8  18   3       11.71        2.53     15.14 o
   0  19   3       15.43       15.01      5.03 o
   1  19   3        4.43        5.02      2.97 o
   2  19   3        1.69        6.58      3.84 o
   3  19   3        2.92       -0.89      4.24 o
   4  19   3        1.79        4.43      5.14 o
   5  19   3        2.63       10.52      4.10 o
   6  19   3        5.23        4.80      4.24 o
   7  19   3        3.85        2.00      4.63 o
   1  20   3        1.32        3.11      6.24 o
   2  20   3        4.39        1.75      3.86 o
   3  20   3        0.57        3.61      6.06 o
   4  20   3        2.34       11.37      5.98 o
   5  20   3        3.72        7.84      5.77 o
   6  20   3        4.09        6.39      4.46 o
   0  21   3        3.37        1.63      6.02 o
   1  21   3        5.33        4.07      4.79 o
   2  21   3        1.15        2.94      6.52 o
   3  21   3        0.13       -0.95      5.38 o
   4  21   3        8.77       12.85      8.95 o
   5  21   3        3.19        3.70      5.93 o
   1  22   3        3.44        4.05      4.46 o
   2  22   3        3.03        5.53      5.97 o
   3  22   3        4.32       -0.87      4.39 o
   0   0   4      205.47      223.63     14.37 o
   2   0   4       93.67       94.36      3.96 o
   4   0   4       30.86       26.74      1.86 o
   6   0   4      162.98      173.93      8.27 o
   8   0   4       32.15       36.17      5.58 o
  10   0   4        3.63       -6.26      6.26 o
  12   0   4        6.04       -0.33      6.53 o
   1   1   4       65.43       62.72      2.11 o
   2   1   4       35.06       37.56      1.49 o
   3   1   4        1.57        2.10      0.65 o
   4   1   4       59.41       58.74      1.61 o
   5   1   4       23.73       24.45      1.91 o
   6   1   4      148.90      147.57      5.44 o
   7   1   4       12.05       10.19      2.87 o
   8   1   4       43.90       43.32      4.17 o
   9   1   4        8.28        0.82      3.32 o
  10   1   4       25.09       15.89      4.22 o
  11   1   4        1.55       -6.69      7.60 o
  12   1   4        2.22        4.14      3.90 o
   0   2   4      149.41      136.05      2.88 o
   1   2   4        1.17       -0.16      1.19 o
   2   2   4       79.48       81.69      1.87 o
   3   2   4        8.32        8.79      0.87 o
   4   2   4      146.15      141.40      2.51 o
   5   2   4       28.15       28.25      1.72 o
   6   2   4       19.65       21.59      2.47 o
   7   2   4       18.83       20.75      3.07 o
   8   2   4       15.31       18.46      2.79 o
   9   2   4        1.79       -0.03      2.96 o
  10   2   4        0.58       -0.89      4.27 o
  11   2   4        1.40       -0.32      3.25 o
  12   2   4        0.62       -5.07      5.48 o
   1   3   4      103.26       96.06      1.95 o
   2   3   4       11.19       11.74      0.93 o
   3   3   4       14.45       13.99      1.01 o
   4   3   4      174.77      171.72      2.80 o
   5   3   4       16.08       17.58      1.49 o
   6   3   4      152.90      146.12      4.50 o
   7   3   4       26.16       33.56      3.10 o
   8   3   4        2.37        0.19      2.55 o
   9   3   4       12.70        8.46      2.89 o
  10   3   4       38.36       38.81      4.47 o
  11   3   4       22.92       15.31      8.62 o
  12   3   4        8.61        6.83      3.94 o
   0   4   4       48.24       49.22      1.84 o
   1   4   4      124.89      125.52      2.20 o
   2   4   4      100.26       95.06      2.05 o
   3   4   4      245.29      240.53      3.10 o
   4   4   4      140.56      136.00      2.59 o
   5   4   4       11.91       12.89      1.91 o
   6   4   4       34.59       31.80      2.76 o
   7   4   4        0.55        0.19      1.94 o
   8   4   4      102.37      103.91      5.16 o
   9   4   4       16.38       14.85      3.63 o
  10   4   4       22.85       23.45      5.30 o
  11   4   4        1.08       -3.87      4.79 o
   1   5   4       42.55       39.47      1.81 o
   2   5   4       20.88       22.00      1.07 o
   3   5   4      103.09      103.29      2.20 o
   4   5   4       73.59       70.29      2.08 o
   5   5   4       12.53       10.37      1.99 o
   6   5   4      190.28      190.25      5.11 o
   7   5   4       31.15       34.30      2.96 o
   8   5   4        3.71        3.71      2.45 o
   9   5   4        4.79        2.67      4.57 o
  10   5   4       15.79       13.90      6.09 o
  11   5   4        3.46        1.75      3.57 o
   0   6   4      438.76      429.99      7.77 o
   1   6   4        9.22        8.95      1.12 o
   2   6   4       35.49       38.80      1.60 o
   3   6   4       68.79       66.45      1.94 o
   4   6   4       70.23       73.96      2.56 o
   5   6   4       46.69       42.30      2.76 o
   6   6   4       43.67       46.69      3.08 o
   7   6   4        1.98        1.08      2.89 o
   8   6   4        0.39       -1.31      2.46 o
   9   6   4       10.75        7.53      2.87 o
  10   6   4        4.58        2.71      8.27 o
  11   6   4        3.67       -2.57      7.04 o
   1   7   4       44.03       44.79      1.99 o
   2   7   4      128.80      130.16      2.75 o
   3   7   4       62.89       65.40      2.00 o
   4   7   4        6.14        2.90      1.77 o
   5   7   4       84.03       85.35      3.78 o
   6   7   4        9.48        6.66      2.10 o
   7   7   4        5.57        7.05      2.91 o
   8   7   4        1.61        0.32      2.71 o
   9   7   4        0.14       -3.27      3.27 o
  10   7   4        7.71        0.90      4.83 o
  11   7   4        7.02       -0.61      9.16 o
   0   8   4      372.21      374.14      7.67 o
   1   8   4       51.61       52.12      1.98 o
   2   8   4       13.26       12.07      1.26 o
   3   8   4        4.01        1.10      1.60 o
   4   8   4        5.60        4.23      1.87 o
   5   8   4        3.00        6.45      2.12 o
   6   8   4       48.20       47.51      3.76 o
   7   8   4       15.06       10.60      2.54 o
   8   8   4        3.05        2.39      2.63 o
   9   8   4        0.46       -4.38      5.97 o
  10   8   4        2.77        9.97      3.71 o
  11   8   4        3.83        3.82      4.46 o
   1   9   4      146.86      148.17      5.00 o
   2   9   4      111.87      106.89      3.83 o
   3   9   4      114.74      113.41      3.79 o
   4   9   4        8.16       10.24      2.14 o
   5   9   4       41.31       37.71      2.88 o
   6   9   4        8.11        7.13      2.25 o
   7   9   4        6.77        7.38      2.81 o
   8   9   4       27.34       23.59      3.56 o
   9   9   4        0.89        2.06      5.02 o
  10   9   4       17.19       20.10      8.60 o
  11   9   4        0.39       -3.57      3.57 o
   0  10   4      414.92      398.70     11.67 o
   1  10   4      190.96      179.62      5.67 o
   2  10   4       26.83       24.94      3.03 o
   3  10   4       10.51       10.38      2.19 o
   4  10   4       21.02       21.03      3.39 o
   5  10   4       17.26       17.33      2.52 o
   6  10   4       43.96       39.16      3.56 o
   7  10   4       15.02       12.21      3.35 o
   8  10   4        3.55        2.96      6.03 o
   9  10   4        3.22        1.96      4.59 o
  10  10   4        1.57       -6.00      7.15 o
   1  11   4       40.01       40.68      3.44 o
   2  11   4      168.21      164.20      8.27 o
   3  11   4       40.59       42.17      3.07 o
   4  11   4       21.83       20.77      2.87 o
   5  11   4        7.33        3.53      2.35 o
   6  11   4        5.28        5.22      2.64 o
   7  11   4        1.84        2.39      3.22 o
   8  11   4        6.53        6.38      3.25 o
   9  11   4        8.82        3.69      3.85 o
  10  11   4        6.61        4.58      4.93 o
   0  12   4      366.17      356.60     23.00 o
   1  12   4       16.84       15.66      2.88 o
   2  12   4       69.96       73.70      4.31 o
   3  12   4        5.47        6.53      2.69 o
   4  12   4       11.87        8.94      2.62 o
   5  12   4        2.56        6.03      2.59 o
   6  12   4        0.49        0.62      2.48 o
   7  12   4        4.06        2.08      2.92 o
   8  12   4        1.59        3.15      4.84 o
   9  12   4       12.28        6.18      6.46 o
  10  12   4        5.42        3.99      5.47 o
   1  13   4       37.07       37.43      3.59 o
   2  13   4       11.22       14.05      2.94 o
   3  13   4       61.81       59.21      4.27 o
   4  13   4        4.26        0.71      2.38 o
   5  13   4       23.07       16.85      4.43 o
   6  13   4        4.55        8.06      2.93 o
   7  13   4       22.08       15.53      4.05 o
   8  13   4        0.50       -0.01      2.97 o
   9  13   4       10.57        7.06      5.62 o
   0  14   4       52.60       55.94      5.82 o
   1  14   4        3.13        6.95      2.63 o
   2  14   4        3.72        5.52      2.75 o
   3  14   4        2.19        2.59      2.80 o
   4  14   4        0.09       -0.83      2.98 o
   5  14   4        5.53        6.93      2.84 o
   6  14   4        3.42        2.69      2.83 o
   7  14   4       11.25       12.62      3.50 o
   8  14   4        6.10        3.88      3.46 o
   9  14   4        8.56        4.47      3.85 o
   1  15   4        9.92        8.23      2.88 o
   2  15   4       12.33       16.88      3.39 o
   3  15   4        3.64        3.50      2.79 o
   4  15   4        1.13       -1.24      3.18 o
   5  15   4        1.80        0.96      3.47 o
   6  15   4        4.75        8.67      3.23 o
   7  15   4        5.70       11.83      3.56 o
   8  15   4        1.73       -2.14      3.42 o
   0  16   4        0.61       -1.75      3.57 o
   1  16   4        7.11       12.27      3.00 o
   2  16   4        0.85        1.02      2.66 o
   3  16   4        0.37        1.19      2.75 o
   4  16   4        0.30        4.09      3.44 o
   5  16   4        3.34       12.79      3.69 o
   6  16   4        0.57        4.51      3.61 o
   7  16   4        2.78        5.60      3.99 o
   8  16   4        4.91        5.83      3.87 o
   1  17   4        0.41        1.22      2.83 o
   2  17   4        2.22        6.55      3.12 o
   3  17   4        1.81        5.26      3.68 o
   4  17   4        2.37       -1.06      3.22 o
   5  17   4        0.77        4.62      6.60 o
   6  17   4        0.12        3.48      6.41 o
   7  17   4        0.27        4.44      4.22 o
   0  18   4       11.02       15.38     11.31 o
   1  18   4        0.43        3.51      3.03 o
   2  18   4        8.51       10.93      3.40 o
   3  18   4        4.64        7.49      3.27 o
   4  18   4        3.27        6.02      3.53 o
   5  18   4        0.53       -0.07      3.33 o
   6  18   4        1.67       -0.63      5.70 o
   1  19   4        6.33        5.15      3.24 o
   2  19   4        1.27        3.81      3.21 o
   3  19   4        6.58        7.38      3.83 o
   4  19   4        5.42        8.97      4.00 o
   5  19   4        2.36        5.89      4.40 o
   0  20   4       17.04       32.43      6.26 o
   1  20   4        0.71        1.47      3.60 o
   2  20   4        0.61        2.93      5.06 o
   3  20   4        2.35        1.23      3.80 o
   4  20   4        6.97        4.31      4.41 o
   1  21   4        2.45        3.44      5.36 o
   2  21   4        5.52       10.24      9.46 o
   2   0   5      142.63      147.91      7.99 o
   4   0   5       36.63       38.39      2.06 o
   6   0   5       18.12       15.06      2.84 o
   8   0   5       14.61       16.93      4.82 o
  10   0   5        7.43        7.76      4.95 o
   0   1   5       48.00       48.62      3.07 o
   1   1   5       17.11       18.93      1.63 o
   2   1   5      162.37      163.41      4.43 o
   3   1   5        2.54        0.00      2.13 o
   4   1   5       23.97       25.91      1.81 o
   5   1   5        2.15        2.57      1.69 o
   6   1   5        9.83       10.68      2.18 o
   7   1   5        3.42        1.92      2.19 o
   8   1   5       58.20       56.15      3.76 o
   9   1   5        5.70        8.56      2.82 o
  10   1   5        2.19        9.57      3.12 o
   1   2   5       25.72       27.06      1.86 o
   2   2   5        1.85       -1.00      1.57 o
   3   2   5      143.35      141.80      3.31 o
   4   2   5       20.07       14.80      1.45 o
   5   2   5       22.49       19.38      2.06 o
   6   2   5       17.48       17.41      2.37 o
   7   2   5        0.15        0.58      2.38 o
   8   2   5       42.06       42.58      3.46 o
   9   2   5        0.42        2.97      2.62 o
  10   2   5        1.43        0.78      2.77 o
   0   3   5      111.18      105.16     11.75 o
   1   3   5      139.85      138.93      2.93 o
   2   3   5       54.26       53.18      2.01 o
   3   3   5       34.35       31.70      1.41 o
   4   3   5       12.52        9.65      1.70 o
   5   3   5       59.52       55.95      2.92 o
   6   3   5        5.82        5.46      1.94 o
   7   3   5        7.83        7.99      2.27 o
   8   3   5       13.87       16.46      3.07 o
   9   3   5        0.09        2.59      2.63 o
  10   3   5        5.46       11.92      3.38 o
   1   4   5       59.59       57.54      1.87 o
   2   4   5       81.78       78.48      1.97 o
   3   4   5        9.69        7.13      1.25 o
   4   4   5       17.90       17.60      2.00 o
   5   4   5       10.93       11.59      2.00 o
   6   4   5        9.01       10.47      2.18 o
   7   4   5       36.67       37.53      3.07 o
   8   4   5        3.71        4.48      2.71 o
   9   4   5        3.01        7.77      3.70 o
  10   4   5        3.37       15.16      6.29 o
   0   5   5        1.17        3.18      1.51 o
   1   5   5       53.02       50.49      2.52 o
   2   5   5       47.39       48.20      1.90 o
   3   5   5        9.25        6.76      1.37 o
   4   5   5        4.74        7.65      1.82 o
   5   5   5       18.76       17.79      2.23 o
   6   5   5       52.87       57.66      3.28 o
   7   5   5        9.57       13.85      2.56 o
   8   5   5        3.54        3.44      2.36 o
   9   5   5       11.74       18.88      3.29 o
  10   5   5        0.06       -2.45      3.12 o
   1   6   5       70.85       70.48      3.02 o
   2   6   5       69.74       67.33      3.42 o
   3   6   5        7.97        8.05      1.78 o
   4   6   5       59.52       61.56      3.05 o
   5   6   5        7.87        8.09      2.22 o
   6   6   5        3.80        0.64      2.06 o
   7   6   5        6.40        6.84      3.18 o
   8   6   5       18.82       15.60      2.86 o
   9   6   5       16.44       15.32      3.48 o
  10   6   5        0.19        1.42      3.11 o
   0   7   5      170.93      164.44     17.94 o
   1   7   5      101.20       94.56      3.92 o
   2   7   5       19.41       17.21      2.01 o
   3   7   5        7.98        7.96      1.87 o
   4   7   5       38.81       36.42      2.77 o
   5   7   5        3.34        4.03      2.06 o
   6   7   5       17.22       15.19      2.51 o
   7   7   5        0.45        0.19      2.20 o
   8   7   5        0.18       -0.90      2.60 o
   9   7   5       10.52        7.58      5.33 o
  10   7   5        1.71       -1.53      3.24 o
   1   8   5       43.41       41.59      3.04 o
   2   8   5       46.38       45.86      2.65 o
   3   8   5        3.21        5.64      1.91 o
   4   8   5       21.47       20.11      2.46 o
   5   8   5        3.32        4.03      2.11 o
   6   8   5        7.20        8.94      2.48 o
   7   8   5        5.24        2.72      2.74 o
   8   8   5        4.02        5.27      3.00 o
   9   8   5        3.78        2.47      3.14 o
  10   8   5        0.65       24.75     13.38 o
   0   9   5       36.27       28.20      6.95 o
   1   9   5       13.86       12.90      2.46 o
   2   9   5       20.31       22.76      2.80 o
   3   9   5        6.64        5.99      2.07 o
   4   9   5       17.47       14.50      2.43 o
   5   9   5        6.36        4.71      2.25 o
   6   9   5        0.90       -0.68      2.33 o
   7   9   5        3.01        5.19      3.47 o
   8   9   5        0.54        1.66      2.93 o
   9   9   5        0.87        3.87      3.30 o
   1  10   5        2.62        2.46      2.36 o
   2  10   5       32.13       33.76      4.72 o
   3  10   5        1.34        0.69      2.07 o
   4  10   5        8.80       11.81      3.96 o
   5  10   5       10.34        8.71      2.66 o
   6  10   5        3.10        3.48      2.64 o
   7  10   5        3.94        8.35      2.90 o
   8  10   5        2.18        6.69      3.17 o
   9  10   5        1.62        4.53      3.35 o
   0  11   5       95.88       86.85      8.56 o
   1  11   5        5.91        1.62      2.37 o
   2  11   5       17.25       18.20      3.06 o
   3  11   5       10.30       15.56      3.92 o
   4  11   5        0.63       -1.97      2.55 o
   5  11   5        1.69        1.77      2.45 o
   6  11   5        4.58        4.75      2.72 o
   7  11   5        4.58        2.73      3.38 o
   8  11   5        8.50        8.63      4.48 o
   9  11   5        2.97       -9.28     10.32 o
   1  12   5        8.58        9.39      2.78 o
   2  12   5       64.72       61.99      4.26 o
   3  12   5       36.70       38.84      3.81 o
   4  12   5       36.05       40.27      5.21 o
   5  12   5        7.79       11.71      3.81 o
   6  12   5        4.72        5.43      2.80 o
   7  12   5        4.34        3.45      4.68 o
   8  12   5        1.19        8.28      3.40 o
   0  13   5       45.90       42.81      5.31 o
   1  13   5       35.55       34.86      3.63 o
   2  13   5        3.92       -1.73      2.94 o
   3  13   5       18.35       21.37      3.54 o
   4  13   5        3.64        4.55      3.34 o
   5  13   5        5.58        9.84      3.18 o
   6  13   5        0.73       -0.23      2.80 o
   7  13   5        0.70        4.82      3.22 o
   8  13   5        4.32        4.83      3.95 o
   1  14   5       15.80       20.23      3.40 o
   2  14   5       16.28       15.97      3.40 o
   3  14   5        3.77       10.77      3.26 o
   4  14   5        2.01       12.66      3.61 o
   5  14   5        4.85        6.78      4.48 o
   6  14   5        3.70        7.63      4.45 o
   7  14   5        6.38       12.35      3.52 o
   0  15   5        0.20        1.36      3.95 o
   1  15   5        6.85        7.01      2.91 o
   2  15   5        2.52        5.49      3.09 o
   3  15   5       12.95       14.39      3.37 o
   4  15   5        4.20        1.45      7.41 o
   5  15   5        0.88        5.35      4.08 o
   6  15   5        0.02       -0.25      2.96 o
   1  16   5        7.06        8.39      3.17 o
   2  16   5        1.69        6.74      3.16 o
   3  16   5        3.16        0.80      4.04 o
   4  16   5        1.89        7.45      5.44 o
   5  16   5        7.07       18.69      5.65 o
   6  16   5        1.08        6.61      4.06 o
   0  17   5        2.96        4.82      4.58 o
   1  17   5        2.69        2.50      3.05 o
   2  17   5        1.77        3.05      3.16 o
   3  17   5        0.67       -0.77      3.21 o
   4  17   5        2.20        5.14      5.26 o
   5  17   5        1.06        2.67      9.67 o
   1  18   5        1.95        2.41      3.38 o
   2  18   5        1.14        2.22      3.22 o
   3  18   5        0.76        5.78      3.46 o
   0  19   5        0.52        6.45      5.07 o
   1  19   5        2.09        3.18      3.39 o
   0   0   6       46.50       40.14     10.60 o
   2   0   6       63.47       72.89      4.81 o
   4   0   6       33.41       34.92      4.55 o
   6   0   6       20.31       31.07      3.43 o
   8   0   6       11.96       21.02      3.93 o
   1   1   6        5.53        3.12      1.51 o
   2   1   6       45.72       45.90      2.83 o
   3   1   6        2.86        2.67      2.14 o
   4   1   6       52.34       49.53      3.56 o
   5   1   6        7.06        6.14      1.51 o
   6   1   6       11.57       12.50      2.01 o
   7   1   6        5.40        8.53      2.13 o
   8   1   6        5.10        8.11      3.32 o
   9   1   6        0.18        4.91      3.52 o
   0   2   6        9.37       10.23      5.91 o
   1   2   6       12.23       17.85      3.32 o
   2   2   6       17.57       17.59      2.62 o
   3   2   6       10.10       10.73      2.93 o
   4   2   6        4.06        4.84      1.99 o
   5   2   6       10.65       10.16      1.62 o
   6   2   6        4.34        2.48      1.80 o
   7   2   6        6.09       11.42      2.27 o
   8   2   6        3.23        6.24      2.39 o
   9   2   6       19.11       30.09      3.20 o
   1   3   6       18.96       22.26      2.10 o
   2   3   6       46.44       45.39      2.91 o
   3   3   6       86.61       98.53      5.94 o
   4   3   6        5.00       11.85      1.79 o
   5   3   6       15.45       15.48      2.78 o
   6   3   6        3.12        4.53      2.23 o
   7   3   6       30.35       42.81      3.35 o
   8   3   6        0.80        5.97      2.64 o
   9   3   6        1.39        8.61      3.23 o
   0   4   6      109.55      108.33      5.29 o
   1   4   6       24.85       25.22      1.89 o
   2   4   6       12.34       11.08      2.61 o
   3   4   6       41.86       40.61      2.38 o
   4   4   6       13.68       14.77      2.02 o
   5   4   6        8.89       10.13      2.14 o
   6   4   6        1.58        0.66      2.07 o
   7   4   6        3.39        9.00      2.53 o
   8   4   6        2.89        8.51      3.16 o
   9   4   6        2.63       16.85      9.28 o
   1   5   6       66.55       67.74      3.08 o
   2   5   6        3.38        1.74      1.53 o
   3   5   6       18.67       18.65      2.03 o
   4   5   6        6.30        6.80      1.95 o
   5   5   6       10.82       17.77      2.43 o
   6   5   6        4.00        4.03      2.24 o
   7   5   6        9.12        9.97      3.56 o
   8   5   6        1.24        4.18      2.88 o
   0   6   6       10.53       10.70      2.96 o
   1   6   6       16.34       17.36      3.68 o
   2   6   6        1.83       -0.64      1.56 o
   3   6   6        0.31       -0.23      2.66 o
   4   6   6        9.12        9.80      2.20 o
   5   6   6        3.27        2.22      2.10 o
   6   6   6        1.35        5.30      2.36 o
   7   6   6        0.51        2.67      2.63 o
   8   6   6        4.42        8.69      3.42 o
   1   7   6        9.54       11.98      2.94 o
   2   7   6       10.41       11.08      1.97 o
   3   7   6       10.75       10.92      2.06 o
   4   7   6        0.34        0.32      2.19 o
   5   7   6        3.27        3.72      2.24 o
   6   7   6        2.03        4.09      3.56 o
   7   7   6        3.88        4.94      3.27 o
   8   7   6        2.64        0.75      3.00 o
   0   8   6       21.49       25.52      3.94 o
   1   8   6        6.13        5.50      2.18 o
   2   8   6        3.11        2.81      2.56 o
   3   8   6        0.55       -1.73      1.73 o
   4   8   6        0.59       -1.41      2.04 o
   5   8   6        0.86       -0.71      2.31 o
   6   8   6        7.96        8.15      2.87 o
   7   8   6        4.23        5.31      4.28 o
   8   8   6        1.41        1.01      4.40 o
   1   9   6        3.06        2.96      2.26 o
   2   9   6        0.53       -0.60      2.24 o
   3   9   6        4.44        5.01      2.24 o
   4   9   6        0.51        2.60      2.33 o
   5   9   6        0.46        1.71      2.55 o
   6   9   6        0.16        3.56      3.68 o
   7   9   6        0.05        1.86      2.87 o
   0  10   6        7.38        9.35      3.57 o
   1  10   6        3.51        7.08      2.46 o
   2  10   6        7.45        8.05      3.34 o
   3  10   6        7.40        6.97      4.15 o
   4  10   6        2.75        3.06      2.55 o
   5  10   6        2.38        7.43      2.82 o
   6  10   6        0.10        1.10      3.08 o
   7  10   6        0.35        1.58      3.41 o
   1  11   6        3.24       -0.30      2.50 o
   2  11   6        1.90        3.85      2.67 o
   3  11   6        0.48        1.54      2.85 o
   4  11   6        4.47        4.67      2.71 o
   5  11   6        4.48       10.10      3.04 o
   6  11   6        0.53        2.14      2.96 o
   0  12   6        4.81        3.10      4.85 o
   1  12   6        0.06        0.73      2.68 o
   2  12   6        3.86        6.25      2.96 o
   3  12   6       12.98       18.96      3.50 o
   4  12   6       13.45       20.12      7.59 o
   5  12   6        0.81        1.57      2.94 o
   6  12   6        1.83        8.73      3.47 o
   1  13   6       14.11       16.06      3.31 o
   2  13   6        2.25        2.98      2.83 o
   3  13   6        0.07       -1.81      2.89 o
   4  13   6        3.27        7.66      3.60 o
   5  13   6        3.83        4.51      3.58 o
   0  14   6        8.28        7.51      4.62 o
   1  14   6       10.37       10.70      3.32 o
   2  14   6        8.75        8.74      3.29 o
   3  14   6        6.10        5.13      4.22 o
   4  14   6        1.65       10.40      3.73 o
   1  15   6        3.32        4.66      3.25 o
   2  15   6        4.56        7.46      3.97 o
   3  15   6        2.95        1.85      5.24 o
   0  16   6        6.80        6.73      6.42 o
   1  16   6        1.02       -1.48      3.15 o
   2   0   7       32.87       41.78      4.36 o
   4   0   7       15.68       13.19     10.76 o
   6   0   7       18.64       25.48      5.86 o
   0   1   7       14.33       25.44      7.78 o
   1   1   7        1.79        0.29      5.02 o
   2   1   7        2.21        5.25      2.31 o
   3   1   7       10.46       15.46      2.95 o
   4   1   7       12.67        9.39      3.05 o
   5   1   7        0.51        3.76      3.04 o
   6   1   7        0.08        1.12      3.20 o
   1   2   7        8.74       12.61      5.76 o
   2   2   7        8.27        9.74      2.48 o
   3   2   7        5.75        6.57      2.74 o
   4   2   7        7.60        8.66      3.15 o
   5   2   7        2.49        1.41      3.82 o
   6   2   7        3.49        8.06      3.50 o
   0   3   7        8.99        7.75      9.83 o
   1   3   7        3.78        4.33      2.78 o
   2   3   7        4.19        2.78      2.50 o
   3   3   7        2.92        3.03      3.90 o
   4   3   7        3.20        0.75      2.90 o
   5   3   7        0.52       -2.26      2.99 o
   6   3   7        9.66       17.61      3.84 o
   1   4   7        1.04       -0.90      2.87 o
   2   4   7        3.10        1.76      2.45 o
   3   4   7        2.44        1.32      2.68 o
   4   4   7       11.34       16.21      3.37 o
   5   4   7       12.01       26.67      3.97 o
   6   4   7        5.27       15.98      3.83 o
   0   5   7       34.76       49.72      4.47 o
   1   5   7        3.05        4.07      3.31 o
   2   5   7        7.12        8.04      4.16 o
   3   5   7        5.75        5.87      2.90 o
   4   5   7        2.02        1.75      2.95 o
   5   5   7        5.38       12.17      3.77 o
   6   5   7        1.05        4.54      3.56 o
   1   6   7        2.57        6.03      2.34 o
   2   6   7        5.12        6.30      2.31 o
   3   6   7        0.01       -1.71      1.92 o
   4   6   7        1.27        1.19      2.15 o
   5   6   7        9.70       13.89      2.70 o
   0   7   7        0.34        0.60      3.28 o
   1   7   7        6.98        7.64      2.56 o
   2   7   7        1.58        2.08      2.46 o
   3   7   7        0.16        2.03      2.20 o
   4   7   7        4.08        4.88      2.37 o
   5   7   7        2.51        3.19      2.69 o
   1   8   7        1.55        3.20      2.59 o
   2   8   7        5.10        8.46      2.74 o
   3   8   7        2.38        0.56      2.68 o
   4   8   7        1.82        1.82      2.59 o
   0   9   7        8.54        3.64      3.90 o
   1   9   7        8.59       15.58      2.99 o
   2   9   7        3.85        1.88      2.72 o
   3   9   7        0.15        3.62      2.82 o
   4   9   7        2.18        4.04      3.86 o
   1  10   7        0.06        1.08      2.91 o
   2  10   7        5.76        8.12      3.39 o
   3  10   7        1.98        2.92      3.06 o
   0  11   7        5.88        7.53      4.41 o
   1  11   7        1.23        5.51      2.96 o
   2  11   7        0.80        3.40      4.00 o
 
